# Supplementary material for: Ginsenoside Rd protects transgenic Caenorhabditis elegans from β-amyloid toxicity by activating oxidative resistant
Source: Front Pharmacol. 2022 Dec 15;13:1074397. doi: 10.3389/fphar.2022.1074397 (PMC9797510; doi:10.3389/fphar.2022.1074397)
Supplement: Supplementary file 1 [file Table1.XLS]

GO ID	GO Term	Ontology	GeneRatio	BgRatio	Pvalue	FDR	geneID
GO:0000309	nicotinamide-nucleotide adenylyltransferase activity	MF	1	3	0.0498356630955979	0.10369585568517	ENSG00000173614
GO:0001002	RNA polymerase III type 1 promoter sequence-specific DNA binding	MF	1	3	0.0498356630955979	0.10369585568517	ENSG00000198793
GO:0001003	RNA polymerase III type 2 promoter sequence-specific DNA binding	MF	1	3	0.0498356630955979	0.10369585568517	ENSG00000198793
GO:0001025	RNA polymerase III transcription factor binding	MF	1	3	0.0498356630955979	0.10369585568517	ENSG00000198793
GO:0001030	RNA polymerase III type 1 promoter DNA binding	MF	1	3	0.0498356630955979	0.10369585568517	ENSG00000198793
GO:0001031	RNA polymerase III type 2 promoter DNA binding	MF	1	3	0.0498356630955979	0.10369585568517	ENSG00000198793
GO:0001156	TFIIIC-class transcription factor complex binding	MF	1	3	0.0498356630955979	0.10369585568517	ENSG00000198793
GO:0003938	IMP dehydrogenase activity	MF	1	3	0.0498356630955979	0.10369585568517	ENSG00000178035
GO:0004013	adenosylhomocysteinase activity	MF	1	3	0.0498356630955979	0.10369585568517	ENSG00000101444
GO:0004027	alcohol sulfotransferase activity	MF	1	3	0.0498356630955979	0.10369585568517	ENSG00000105398
GO:0004332	fructose-bisphosphate aldolase activity	MF	1	3	0.0498356630955979	0.10369585568517	ENSG00000149925
GO:0004416	hydroxyacylglutathione hydrolase activity	MF	1	3	0.0498356630955979	0.10369585568517	ENSG00000063854
GO:0004477	methenyltetrahydrofolate cyclohydrolase activity	MF	1	3	0.0498356630955979	0.10369585568517	ENSG00000100714
GO:0004487	methylenetetrahydrofolate dehydrogenase (NAD+) activity	MF	1	3	0.0498356630955979	0.10369585568517	ENSG00000100714
GO:0004505	phenylalanine 4-monooxygenase activity	MF	1	3	0.0498356630955979	0.10369585568517	ENSG00000171759
GO:0004566	beta-glucuronidase activity	MF	1	3	0.0498356630955979	0.10369585568517	ENSG00000173083
GO:0004660	protein farnesyltransferase activity	MF	1	3	0.0498356630955979	0.10369585568517	ENSG00000168522
GO:0004937	alpha1-adrenergic receptor activity	MF	1	3	0.0498356630955979	0.10369585568517	ENSG00000120907
GO:0005009	insulin-activated receptor activity	MF	1	3	0.0498356630955979	0.10369585568517	ENSG00000140443
GO:0005010	insulin-like growth factor-activated receptor activity	MF	1	3	0.0498356630955979	0.10369585568517	ENSG00000140443
GO:0005153	interleukin-8 receptor binding	MF	1	3	0.0498356630955979	0.10369585568517	ENSG00000134684
GO:0005334	norepinephrine:sodium symporter activity	MF	1	3	0.0498356630955979	0.10369585568517	ENSG00000103546
GO:0005365	myo-inositol transmembrane transporter activity	MF	1	3	0.0498356630955979	0.10369585568517	ENSG00000100170
GO:0008184	glycogen phosphorylase activity	MF	1	3	0.0498356630955979	0.10369585568517	ENSG00000100504
GO:0008384	IkappaB kinase activity	MF	1	3	0.0498356630955979	0.10369585568517	ENSG00000104365
GO:0008404	arachidonic acid 14,15-epoxygenase activity	MF	1	3	0.0498356630955979	0.10369585568517	ENSG00000138109
GO:0008431	vitamin E binding	MF	1	3	0.0498356630955979	0.10369585568517	ENSG00000137561
GO:0008753	NADPH dehydrogenase (quinone) activity	MF	1	3	0.0498356630955979	0.10369585568517	ENSG00000181019
GO:0008934	inositol monophosphate 1-phosphatase activity	MF	1	3	0.0498356630955979	0.10369585568517	ENSG00000133731
GO:0015018	galactosylgalactosylxylosylprotein 3-beta-glucuronosyltransferase activity	MF	1	3	0.0498356630955979	0.10369585568517	ENSG00000109956
GO:0015665	alcohol transmembrane transporter activity	MF	1	3	0.0498356630955979	0.10369585568517	ENSG00000138207
GO:0016802	trialkylsulfonium hydrolase activity	MF	1	3	0.0498356630955979	0.10369585568517	ENSG00000101444
GO:0016838	carbon-oxygen lyase activity, acting on phosphates	MF	1	3	0.0498356630955979	0.10369585568517	ENSG00000111669
GO:0016882	cyclo-ligase activity	MF	1	3	0.0498356630955979	0.10369585568517	ENSG00000159131
GO:0019808	polyamine binding	MF	1	3	0.0498356630955979	0.10369585568517	ENSG00000123505
GO:0030298	receptor signaling protein tyrosine kinase activator activity	MF	1	3	0.0498356630955979	0.10369585568517	ENSG00000271503
GO:0030369	ICAM-3 receptor activity	MF	1	3	0.0498356630955979	0.10369585568517	ENSG00000005844
GO:0031692	alpha-1B adrenergic receptor binding	MF	1	3	0.0498356630955979	0.10369585568517	ENSG00000150594
GO:0032767	copper-dependent protein binding	MF	1	3	0.0498356630955979	0.10369585568517	ENSG00000177556
GO:0034714	type III transforming growth factor beta receptor binding	MF	1	3	0.0498356630955979	0.10369585568517	ENSG00000092969
GO:0043183	vascular endothelial growth factor receptor 1 binding	MF	1	3	0.0498356630955979	0.10369585568517	ENSG00000112715
GO:0047374	methylumbelliferyl-acetate deacetylase activity	MF	1	3	0.0498356630955979	0.10369585568517	ENSG00000198848
GO:0047804	cysteine-S-conjugate beta-lyase activity	MF	1	3	0.0498356630955979	0.10369585568517	ENSG00000171097
GO:0050682	AF-2 domain binding	MF	1	3	0.0498356630955979	0.10369585568517	ENSG00000196482
GO:0051022	Rho GDP-dissociation inhibitor binding	MF	1	3	0.0498356630955979	0.10369585568517	ENSG00000067560
GO:0051870	methotrexate binding	MF	1	3	0.0498356630955979	0.10369585568517	ENSG00000228716
GO:0052832	inositol monophosphate 3-phosphatase activity	MF	1	3	0.0498356630955979	0.10369585568517	ENSG00000133731
GO:0052833	inositol monophosphate 4-phosphatase activity	MF	1	3	0.0498356630955979	0.10369585568517	ENSG00000133731
GO:0052834	inositol monophosphate phosphatase activity	MF	1	3	0.0498356630955979	0.10369585568517	ENSG00000133731
GO:0061663	NEDD8 ligase activity	MF	1	3	0.0498356630955979	0.10369585568517	ENSG00000135679
GO:0070012	oligopeptidase activity	MF	1	3	0.0498356630955979	0.10369585568517	ENSG00000196549
GO:0070026	nitric oxide binding	MF	1	3	0.0498356630955979	0.10369585568517	ENSG00000084207
GO:0070653	high-density lipoprotein particle receptor binding	MF	1	3	0.0498356630955979	0.10369585568517	ENSG00000158874
GO:0080084	5S rDNA binding	MF	1	3	0.0498356630955979	0.10369585568517	ENSG00000198793
GO:0097603	temperature-gated ion channel activity	MF	1	3	0.0498356630955979	0.10369585568517	ENSG00000196689
GO:0097621	monoamine oxidase activity	MF	1	3	0.0498356630955979	0.10369585568517	ENSG00000069535
GO:0102250	linear malto-oligosaccharide phosphorylase activity	MF	1	3	0.0498356630955979	0.10369585568517	ENSG00000100504
GO:0102499	SHG alpha-glucan phosphorylase activity	MF	1	3	0.0498356630955979	0.10369585568517	ENSG00000100504
GO:0106130	purine phosphoribosyltransferase activity	MF	1	3	0.0498356630955979	0.10369585568517	ENSG00000165704
GO:0000322	storage vacuole	CC	1	3	0.0492285478460998	0.117129993151065	ENSG00000070831
GO:0005943	phosphatidylinositol 3-kinase complex, class IA	CC	1	3	0.0492285478460998	0.117129993151065	ENSG00000105851
GO:0005965	protein farnesyltransferase complex	CC	1	3	0.0492285478460998	0.117129993151065	ENSG00000168522
GO:0019907	cyclin-dependent protein kinase activating kinase holoenzyme complex	CC	1	3	0.0492285478460998	0.117129993151065	ENSG00000134058
GO:0031905	early endosome lumen	CC	1	3	0.0492285478460998	0.117129993151065	ENSG00000113441
GO:0034678	integrin alpha8-beta1 complex	CC	1	3	0.0492285478460998	0.117129993151065	ENSG00000150093
GO:0034683	integrin alphav-beta3 complex	CC	1	3	0.0492285478460998	0.117129993151065	ENSG00000138448
GO:0035868	alphav-beta3 integrin-HMGB1 complex	CC	1	3	0.0492285478460998	0.117129993151065	ENSG00000138448
GO:0070985	transcription factor TFIIK complex	CC	1	3	0.0492285478460998	0.117129993151065	ENSG00000134058
GO:0097134	cyclin E1-CDK2 complex	CC	1	3	0.0492285478460998	0.117129993151065	ENSG00000123374
GO:0097268	cytoophidium	CC	1	3	0.0492285478460998	0.117129993151065	ENSG00000061938
GO:0097454	Schwann cell microvillus	CC	1	3	0.0492285478460998	0.117129993151065	ENSG00000085662
GO:0098559	cytoplasmic side of early endosome membrane	CC	1	3	0.0492285478460998	0.117129993151065	ENSG00000144566
GO:0098842	postsynaptic early endosome	CC	1	3	0.0492285478460998	0.117129993151065	ENSG00000144566
GO:1905286	serine-type peptidase complex	CC	1	3	0.0492285478460998	0.117129993151065	ENSG00000057593
GO:1990425	ryanodine receptor complex	CC	1	3	0.0492285478460998	0.117129993151065	ENSG00000088832
GO:1990584	cardiac Troponin complex	CC	1	3	0.0492285478460998	0.117129993151065	ENSG00000114854
GO:0006081	cellular aldehyde metabolic process	BP	4	79	0.0490738724563599	0.0874008797219314	ENSG00000063854;ENSG00000111669;ENSG00000125845;ENSG00000197894
GO:0021536	diencephalon development	BP	4	79	0.0490738724563599	0.0874008797219314	ENSG00000111087;ENSG00000125845;ENSG00000138685;ENSG00000149295
GO:0004602	glutathione peroxidase activity	MF	2	21	0.0483782747609076	0.10369585568517	ENSG00000084207;ENSG00000243955
GO:0005355	glucose transmembrane transporter activity	MF	2	21	0.0483782747609076	0.10369585568517	ENSG00000100170;ENSG00000140675
GO:0015149	hexose transmembrane transporter activity	MF	2	21	0.0483782747609076	0.10369585568517	ENSG00000100170;ENSG00000140675
GO:0019200	carbohydrate kinase activity	MF	2	21	0.0483782747609076	0.10369585568517	ENSG00000106633;ENSG00000156515
GO:0051428	peptide hormone receptor binding	MF	2	21	0.0483782747609076	0.10369585568517	ENSG00000096968;ENSG00000179295
GO:0010761	fibroblast migration	BP	3	47	0.0483505929472123	0.0868213417123708	ENSG00000138685;ENSG00000142208;ENSG00000150093
GO:0010862	positive regulation of pathway-restricted SMAD protein phosphorylation	BP	3	47	0.0483505929472123	0.0868213417123708	ENSG00000092969;ENSG00000106799;ENSG00000125845
GO:0032873	negative regulation of stress-activated MAPK cascade	BP	3	47	0.0483505929472123	0.0868213417123708	ENSG00000084207;ENSG00000142208;ENSG00000196262
GO:0032964	collagen biosynthetic process	BP	3	47	0.0483505929472123	0.0868213417123708	ENSG00000132170;ENSG00000164171;ENSG00000180210
GO:0042059	negative regulation of epidermal growth factor receptor signaling pathway	BP	3	47	0.0483505929472123	0.0868213417123708	ENSG00000070831;ENSG00000146648;ENSG00000177885
GO:0042304	regulation of fatty acid biosynthetic process	BP	3	47	0.0483505929472123	0.0868213417123708	ENSG00000025434;ENSG00000131408;ENSG00000164687
GO:0045843	negative regulation of striated muscle tissue development	BP	3	47	0.0483505929472123	0.0868213417123708	ENSG00000125845;ENSG00000138207;ENSG00000186951
GO:0050919	negative chemotaxis	BP	3	47	0.0483505929472123	0.0868213417123708	ENSG00000067560;ENSG00000138448;ENSG00000197635
GO:0070303	negative regulation of stress-activated protein kinase signaling cascade	BP	3	47	0.0483505929472123	0.0868213417123708	ENSG00000084207;ENSG00000142208;ENSG00000196262
GO:0043209	myelin sheath	CC	3	49	0.0482806165257914	0.117129993151065	ENSG00000080824;ENSG00000085662;ENSG00000150093
GO:0005783	endoplasmic reticulum	CC	43	1995	0.0478898594750893	0.117129993151065	ENSG00000054116;ENSG00000057593;ENSG00000067560;ENSG00000070831;ENSG00000088832;ENSG00000100030;ENSG00000100197;ENSG00000100299;ENSG00000109956;ENSG00000113161;ENSG00000115718;ENSG00000117594;ENSG00000124253;ENSG00000126218;ENSG00000128052;ENSG00000138109;ENSG00000138115;ENSG00000143801;ENSG00000146648;ENSG00000151623;ENSG00000151694;ENSG00000152270;ENSG00000154229;ENSG00000158874;ENSG00000163399…
GO:0016859	cis-trans isomerase activity	MF	3	48	0.047296953977397	0.10369585568517	ENSG00000088832;ENSG00000119383;ENSG00000196262
GO:0048020	CCR chemokine receptor binding	MF	3	48	0.047296953977397	0.10369585568517	ENSG00000115415;ENSG00000168610;ENSG00000271503
GO:0030133	transport vesicle	CC	12	416	0.0472818206214552	0.117129993151065	ENSG00000017427;ENSG00000049860;ENSG00000101336;ENSG00000103769;ENSG00000116329;ENSG00000144566;ENSG00000149295;ENSG00000171552;ENSG00000184588;ENSG00000186318;ENSG00000196549;ENSG00000206503
GO:0033077	T cell differentiation in thymus	BP	4	78	0.0472093977484853	0.0849719699653197	ENSG00000081237;ENSG00000115085;ENSG00000151694;ENSG00000177628
GO:0046902	regulation of mitochondrial membrane permeability	BP	4	78	0.0472093977484853	0.0849719699653197	ENSG00000082701;ENSG00000107643;ENSG00000168610;ENSG00000171552
GO:0006412	translation	BP	18	671	0.0468051155851315	0.0842884576260545	ENSG00000067560;ENSG00000067900;ENSG00000100030;ENSG00000105221;ENSG00000117676;ENSG00000131759;ENSG00000134318;ENSG00000134684;ENSG00000140105;ENSG00000142208;ENSG00000146648;ENSG00000164171;ENSG00000168610;ENSG00000196730;ENSG00000198793;ENSG00000214274;ENSG00000228716;ENSG00000271503
GO:0001911	negative regulation of leukocyte mediated cytotoxicity	BP	2	20	0.0467346737643013	0.0841836639864427	ENSG00000081237;ENSG00000206503
GO:0002523	leukocyte migration involved in inflammatory response	BP	2	20	0.0467346737643013	0.0841836639864427	ENSG00000163220;ENSG00000197561
GO:0006534	cysteine metabolic process	BP	2	20	0.0467346737643013	0.0841836639864427	ENSG00000100714;ENSG00000101444
GO:0007194	negative regulation of adenylate cyclase activity	BP	2	20	0.0467346737643013	0.0841836639864427	ENSG00000149295;ENSG00000151577
GO:0007625	grooming behavior	BP	2	20	0.0467346737643013	0.0841836639864427	ENSG00000149295;ENSG00000165704
GO:0010984	regulation of lipoprotein particle clearance	BP	2	20	0.0467346737643013	0.0841836639864427	ENSG00000012504;ENSG00000103653
GO:0019370	leukotriene biosynthetic process	BP	2	20	0.0467346737643013	0.0841836639864427	ENSG00000111144;ENSG00000165025
GO:0032616	interleukin-13 production	BP	2	20	0.0467346737643013	0.0841836639864427	ENSG00000081181;ENSG00000131759
GO:0032656	regulation of interleukin-13 production	BP	2	20	0.0467346737643013	0.0841836639864427	ENSG00000081181;ENSG00000131759
GO:0033189	response to vitamin A	BP	2	20	0.0467346737643013	0.0841836639864427	ENSG00000131759;ENSG00000132170
GO:0036120	cellular response to platelet-derived growth factor stimulus	BP	2	20	0.0467346737643013	0.0841836639864427	ENSG00000145386;ENSG00000197122
GO:0043586	tongue development	BP	2	20	0.0467346737643013	0.0841836639864427	ENSG00000146648;ENSG00000157404
GO:0045063	T-helper 1 cell differentiation	BP	2	20	0.0467346737643013	0.0841836639864427	ENSG00000105639;ENSG00000198793
GO:0046514	ceramide catabolic process	BP	2	20	0.0467346737643013	0.0841836639864427	ENSG00000049860;ENSG00000177628
GO:0051797	regulation of hair follicle development	BP	2	20	0.0467346737643013	0.0841836639864427	ENSG00000092969;ENSG00000173083
GO:0051957	positive regulation of amino acid transport	BP	2	20	0.0467346737643013	0.0841836639864427	ENSG00000128271;ENSG00000150093
GO:0072111	cell proliferation involved in kidney development	BP	2	20	0.0467346737643013	0.0841836639864427	ENSG00000115415;ENSG00000125845
GO:1902236	negative regulation of endoplasmic reticulum stress-induced intrinsic apoptotic signaling pathway	BP	2	20	0.0467346737643013	0.0841836639864427	ENSG00000171552;ENSG00000196396
GO:1902644	tertiary alcohol metabolic process	BP	2	20	0.0467346737643013	0.0841836639864427	ENSG00000085662;ENSG00000125845
GO:1905276	regulation of epithelial tube formation	BP	2	20	0.0467346737643013	0.0841836639864427	ENSG00000112715;ENSG00000138685
GO:1903362	regulation of cellular protein catabolic process	BP	9	269	0.0465738392395392	0.0841836639864427	ENSG00000072062;ENSG00000080824;ENSG00000082701;ENSG00000101266;ENSG00000135679;ENSG00000142208;ENSG00000148218;ENSG00000177628;ENSG00000189283
GO:0031333	negative regulation of protein complex assembly	BP	6	149	0.046385582056881	0.0840173220598013	ENSG00000070831;ENSG00000082701;ENSG00000116329;ENSG00000126351;ENSG00000177628;ENSG00000197122
GO:0072009	nephron epithelium development	BP	5	112	0.0462059042042782	0.0837139398080147	ENSG00000112715;ENSG00000113578;ENSG00000115415;ENSG00000125845;ENSG00000138685
GO:0006111	regulation of gluconeogenesis	BP	3	46	0.0458347484712403	0.0830633943814248	ENSG00000005882;ENSG00000106633;ENSG00000186951
GO:0018198	peptidyl-cysteine modification	BP	3	46	0.0458347484712403	0.0830633943814248	ENSG00000007171;ENSG00000163220;ENSG00000197894
GO:0043300	regulation of leukocyte degranulation	BP	3	46	0.0458347484712403	0.0830633943814248	ENSG00000128340;ENSG00000140992;ENSG00000165025
GO:0044275	cellular carbohydrate catabolic process	BP	3	46	0.0458347484712403	0.0830633943814248	ENSG00000100504;ENSG00000111669;ENSG00000140263
GO:0045911	positive regulation of DNA recombination	BP	3	46	0.0458347484712403	0.0830633943814248	ENSG00000081237;ENSG00000109471;ENSG00000143799
GO:0060976	coronary vasculature development	BP	3	46	0.0458347484712403	0.0830633943814248	ENSG00000106799;ENSG00000112715;ENSG00000138685
GO:0097720	calcineurin-mediated signaling	BP	3	46	0.0458347484712403	0.0830633943814248	ENSG00000017427;ENSG00000082701;ENSG00000198793
GO:0031016	pancreas development	BP	4	77	0.0453851363100211	0.082400701908181	ENSG00000082701;ENSG00000105976;ENSG00000140992;ENSG00000142208
GO:0061333	renal tubule morphogenesis	BP	4	77	0.0453851363100211	0.082400701908181	ENSG00000112715;ENSG00000113578;ENSG00000125845;ENSG00000138685
GO:0072332	intrinsic apoptotic signaling pathway by p53 class mediator	BP	4	77	0.0453851363100211	0.082400701908181	ENSG00000005882;ENSG00000135679;ENSG00000169567;ENSG00000189283
GO:0015026	coreceptor activity	MF	3	47	0.0448829198942325	0.10369585568517	ENSG00000115232;ENSG00000138448;ENSG00000150093
GO:0016709	oxidoreductase activity, acting on paired donors, with incorporation or reduction of molecular oxygen, NAD(P)H as one donor, and incorporation of one atom of oxygen	MF	3	47	0.0448829198942325	0.10369585568517	ENSG00000007171;ENSG00000138109;ENSG00000164867
GO:0042165	neurotransmitter binding	MF	3	47	0.0448829198942325	0.10369585568517	ENSG00000102468;ENSG00000135312;ENSG00000147246
GO:0048524	positive regulation of viral process	BP	5	111	0.044752494856108	0.0813165374540387	ENSG00000109971;ENSG00000177606;ENSG00000186951;ENSG00000196262;ENSG00000271503
GO:0048525	negative regulation of viral process	BP	5	111	0.044752494856108	0.0813165374540387	ENSG00000115415;ENSG00000172183;ENSG00000177606;ENSG00000196262;ENSG00000271503
GO:0001091	RNA polymerase II basal transcription factor binding	MF	2	20	0.0442535998345958	0.10369585568517	ENSG00000091831;ENSG00000169083
GO:0030506	ankyrin binding	MF	2	20	0.0442535998345958	0.10369585568517	ENSG00000081237;ENSG00000163399
GO:0044798	nuclear transcription factor complex	CC	7	193	0.0435373222679884	0.112185382275605	ENSG00000025434;ENSG00000111424;ENSG00000132170;ENSG00000134058;ENSG00000168610;ENSG00000177606;ENSG00000186350
GO:0000413	protein peptidyl-prolyl isomerization	BP	3	45	0.043385946134179	0.0788751909613962	ENSG00000088832;ENSG00000119383;ENSG00000196262
GO:0042088	T-helper 1 type immune response	BP	3	45	0.043385946134179	0.0788751909613962	ENSG00000105639;ENSG00000174775;ENSG00000198793
GO:1903053	regulation of extracellular matrix organization	BP	3	45	0.043385946134179	0.0788751909613962	ENSG00000097007;ENSG00000125845;ENSG00000197635
GO:2001258	negative regulation of cation channel activity	BP	3	45	0.043385946134179	0.0788751909613962	ENSG00000100985;ENSG00000149295;ENSG00000151577
GO:0042303	molting cycle	BP	5	110	0.0433268810715745	0.0788512517806832	ENSG00000066468;ENSG00000092969;ENSG00000125780;ENSG00000146648;ENSG00000173083
GO:0042633	hair cycle	BP	5	110	0.0433268810715745	0.0788512517806832	ENSG00000066468;ENSG00000092969;ENSG00000125780;ENSG00000146648;ENSG00000173083
GO:0030016	myofibril	CC	8	234	0.0431424882029751	0.111631188225198	ENSG00000066027;ENSG00000087245;ENSG00000088832;ENSG00000114854;ENSG00000120907;ENSG00000143801;ENSG00000149925;ENSG00000184588
GO:0001780	neutrophil homeostasis	BP	2	19	0.042539903356541	0.0774600465994037	ENSG00000100714;ENSG00000184588
GO:0002483	antigen processing and presentation of endogenous peptide antigen	BP	2	19	0.042539903356541	0.0774600465994037	ENSG00000160862;ENSG00000206503
GO:0003159	morphogenesis of an endothelium	BP	2	19	0.042539903356541	0.0774600465994037	ENSG00000067560;ENSG00000113578
GO:0009070	serine family amino acid biosynthetic process	BP	2	19	0.042539903356541	0.0774600465994037	ENSG00000100714;ENSG00000228716
GO:0009713	catechol-containing compound biosynthetic process	BP	2	19	0.042539903356541	0.0774600465994037	ENSG00000092969;ENSG00000171759
GO:0010544	negative regulation of platelet activation	BP	2	19	0.042539903356541	0.0774600465994037	ENSG00000164867;ENSG00000180210
GO:0010759	positive regulation of macrophage chemotaxis	BP	2	19	0.042539903356541	0.0774600465994037	ENSG00000100030;ENSG00000271503
GO:0010866	regulation of triglyceride biosynthetic process	BP	2	19	0.042539903356541	0.0774600465994037	ENSG00000025434;ENSG00000131408
GO:0015732	prostaglandin transport	BP	2	19	0.042539903356541	0.0774600465994037	ENSG00000007171;ENSG00000069764
GO:0016137	glycoside metabolic process	BP	2	19	0.042539903356541	0.0774600465994037	ENSG00000085662;ENSG00000177628
GO:0021534	cell proliferation in hindbrain	BP	2	19	0.042539903356541	0.0774600465994037	ENSG00000111087;ENSG00000138685
GO:0030220	platelet formation	BP	2	19	0.042539903356541	0.0774600465994037	ENSG00000164305;ENSG00000179295
GO:0030903	notochord development	BP	2	19	0.042539903356541	0.0774600465994037	ENSG00000111087;ENSG00000142627
GO:0031000	response to caffeine	BP	2	19	0.042539903356541	0.0774600465994037	ENSG00000128271;ENSG00000132170
GO:0031293	membrane protein intracellular domain proteolysis	BP	2	19	0.042539903356541	0.0774600465994037	ENSG00000143801;ENSG00000151694
GO:0032634	interleukin-5 production	BP	2	19	0.042539903356541	0.0774600465994037	ENSG00000113448;ENSG00000131759
GO:0032674	regulation of interleukin-5 production	BP	2	19	0.042539903356541	0.0774600465994037	ENSG00000113448;ENSG00000131759
GO:0032717	negative regulation of interleukin-8 production	BP	2	19	0.042539903356541	0.0774600465994037	ENSG00000197561;ENSG00000239732
GO:0032793	positive regulation of CREB transcription factor activity	BP	2	19	0.042539903356541	0.0774600465994037	ENSG00000112715;ENSG00000116329
GO:0033194	response to hydroperoxide	BP	2	19	0.042539903356541	0.0774600465994037	ENSG00000096968;ENSG00000196730
GO:0036270	response to diuretic	BP	2	19	0.042539903356541	0.0774600465994037	ENSG00000128271;ENSG00000132170
GO:0036344	platelet morphogenesis	BP	2	19	0.042539903356541	0.0774600465994037	ENSG00000164305;ENSG00000179295
GO:0042423	catecholamine biosynthetic process	BP	2	19	0.042539903356541	0.0774600465994037	ENSG00000092969;ENSG00000171759
GO:0046655	folic acid metabolic process	BP	2	19	0.042539903356541	0.0774600465994037	ENSG00000100714;ENSG00000228716
GO:0048245	eosinophil chemotaxis	BP	2	19	0.042539903356541	0.0774600465994037	ENSG00000131981;ENSG00000271503
GO:0051546	keratinocyte migration	BP	2	19	0.042539903356541	0.0774600465994037	ENSG00000100985;ENSG00000198793
GO:0055070	copper ion homeostasis	BP	2	19	0.042539903356541	0.0774600465994037	ENSG00000101966;ENSG00000177556
GO:0061154	endothelial tube morphogenesis	BP	2	19	0.042539903356541	0.0774600465994037	ENSG00000067560;ENSG00000113578
GO:0070262	peptidyl-serine dephosphorylation	BP	2	19	0.042539903356541	0.0774600465994037	ENSG00000011485;ENSG00000113575
GO:0071498	cellular response to fluid shear stress	BP	2	19	0.042539903356541	0.0774600465994037	ENSG00000104267;ENSG00000197122
GO:0071605	monocyte chemotactic protein-1 production	BP	2	19	0.042539903356541	0.0774600465994037	ENSG00000084207;ENSG00000165025
GO:0071637	regulation of monocyte chemotactic protein-1 production	BP	2	19	0.042539903356541	0.0774600465994037	ENSG00000084207;ENSG00000165025
GO:0098719	sodium ion import across plasma membrane	BP	2	19	0.042539903356541	0.0774600465994037	ENSG00000100170;ENSG00000140675
GO:0098877	neurotransmitter receptor transport to plasma membrane	BP	2	19	0.042539903356541	0.0774600465994037	ENSG00000103769;ENSG00000109339
GO:1900016	negative regulation of cytokine production involved in inflammatory response	BP	2	19	0.042539903356541	0.0774600465994037	ENSG00000180210;ENSG00000186951
GO:2000696	regulation of epithelial cell differentiation involved in kidney development	BP	2	19	0.042539903356541	0.0774600465994037	ENSG00000100985;ENSG00000115415
GO:2000831	regulation of steroid hormone secretion	BP	2	19	0.042539903356541	0.0774600465994037	ENSG00000143839;ENSG00000179295
GO:0005245	voltage-gated calcium channel activity	MF	3	46	0.0425321777048111	0.100795434834689	ENSG00000107130;ENSG00000135312;ENSG00000138448
GO:0016903	oxidoreductase activity, acting on the aldehyde or oxo group of donors	MF	3	46	0.0425321777048111	0.100795434834689	ENSG00000085662;ENSG00000111275;ENSG00000197894
GO:0046982	protein heterodimerization activity	MF	11	359	0.0422993412907081	0.100637529082608	ENSG00000043591;ENSG00000104365;ENSG00000113575;ENSG00000120907;ENSG00000150093;ENSG00000150594;ENSG00000158874;ENSG00000163399;ENSG00000163485;ENSG00000171552;ENSG00000184160
GO:0008047	enzyme activator activity	MF	15	541	0.0422709502605605	0.100637529082608	ENSG00000066027;ENSG00000109471;ENSG00000119383;ENSG00000125845;ENSG00000137752;ENSG00000140992;ENSG00000156103;ENSG00000158874;ENSG00000164305;ENSG00000169032;ENSG00000177606;ENSG00000180210;ENSG00000182866;ENSG00000197122;ENSG00000271503
GO:0051607	defense response to virus	BP	9	264	0.042221020920365	0.0774600465994037	ENSG00000069764;ENSG00000080824;ENSG00000081237;ENSG00000115415;ENSG00000138032;ENSG00000171552;ENSG00000172183;ENSG00000239732;ENSG00000262406
GO:0021761	limbic system development	BP	5	109	0.0419290078934316	0.0771242350759266	ENSG00000066468;ENSG00000082701;ENSG00000131759;ENSG00000149295;ENSG00000164305
GO:0033138	positive regulation of peptidyl-serine phosphorylation	BP	5	109	0.0419290078934316	0.0771242350759266	ENSG00000080824;ENSG00000112715;ENSG00000116329;ENSG00000142208;ENSG00000146648
GO:1900076	regulation of cellular response to insulin stimulus	BP	4	75	0.0418574814600109	0.0770339080324572	ENSG00000065675;ENSG00000179295;ENSG00000196396;ENSG00000197122
GO:0047485	protein N-terminus binding	MF	5	112	0.0414978465397144	0.0991201028788839	ENSG00000101266;ENSG00000135679;ENSG00000143799;ENSG00000169032;ENSG00000186298
GO:0098948	intrinsic component of postsynaptic specialization membrane	CC	4	78	0.0414598722600738	0.107726278968644	ENSG00000116329;ENSG00000151577;ENSG00000178568;ENSG00000184160
GO:0017145	stem cell division	BP	3	44	0.0410048093896524	0.0754848781477876	ENSG00000066468;ENSG00000092969;ENSG00000157404
GO:0035272	exocrine system development	BP	3	44	0.0410048093896524	0.0754848781477876	ENSG00000066468;ENSG00000070831;ENSG00000092969
GO:0045646	regulation of erythrocyte differentiation	BP	3	44	0.0410048093896524	0.0754848781477876	ENSG00000112062;ENSG00000115415;ENSG00000168610
GO:0046189	phenol-containing compound biosynthetic process	BP	3	44	0.0410048093896524	0.0754848781477876	ENSG00000092969;ENSG00000129167;ENSG00000171759
GO:0048286	lung alveolus development	BP	3	44	0.0410048093896524	0.0754848781477876	ENSG00000066468;ENSG00000082175;ENSG00000262406
GO:0051602	response to electrical stimulus	BP	3	44	0.0410048093896524	0.0754848781477876	ENSG00000112096;ENSG00000181019;ENSG00000197122
GO:0090279	regulation of calcium ion import	BP	3	44	0.0410048093896524	0.0754848781477876	ENSG00000131981;ENSG00000142208;ENSG00000143801
GO:0022900	electron transport chain	BP	7	182	0.0404806577775365	0.0746599785956067	ENSG00000069535;ENSG00000085662;ENSG00000104687;ENSG00000111275;ENSG00000124588;ENSG00000170312;ENSG00000197894
GO:0033135	regulation of peptidyl-serine phosphorylation	BP	6	144	0.0404024826970034	0.0745358016359215	ENSG00000080824;ENSG00000112715;ENSG00000113448;ENSG00000116329;ENSG00000142208;ENSG00000146648
GO:0004745	retinol dehydrogenase activity	MF	2	19	0.0402681860164769	0.0963730696955603	ENSG00000196616;ENSG00000248144
GO:0005003	ephrin receptor activity	MF	2	19	0.0402681860164769	0.0963730696955603	ENSG00000142627;ENSG00000196411
GO:0070064	proline-rich region binding	MF	2	19	0.0402681860164769	0.0963730696955603	ENSG00000097007;ENSG00000103653
GO:0003755	peptidyl-prolyl cis-trans isomerase activity	MF	3	45	0.0402452818276903	0.0963730696955603	ENSG00000088832;ENSG00000119383;ENSG00000196262
GO:1904427	positive regulation of calcium ion transmembrane transport	BP	4	74	0.0401541555802548	0.0740975717367108	ENSG00000097007;ENSG00000140992;ENSG00000180210;ENSG00000184845
GO:0043583	ear development	BP	8	221	0.040153722036131	0.0740975717367108	ENSG00000066468;ENSG00000092969;ENSG00000100030;ENSG00000113140;ENSG00000125845;ENSG00000145386;ENSG00000162889;ENSG00000179295
GO:0065003	protein-containing complex assembly	BP	42	1835	0.0398729556263646	0.0736182028652278	ENSG00000054116;ENSG00000067560;ENSG00000070831;ENSG00000072062;ENSG00000080824;ENSG00000082701;ENSG00000088832;ENSG00000091831;ENSG00000096968;ENSG00000097007;ENSG00000101336;ENSG00000105976;ENSG00000109971;ENSG00000112096;ENSG00000112715;ENSG00000116329;ENSG00000126351;ENSG00000131408;ENSG00000131981;ENSG00000134058;ENSG00000135679;ENSG00000140105;ENSG00000143799;ENSG00000148218;ENSG00000149925…
GO:0032991	protein-containing complex	CC	109	5650	0.0395310358319384	0.103146106099301	ENSG00000005844;ENSG00000005882;ENSG00000005961;ENSG00000011485;ENSG00000012504;ENSG00000017427;ENSG00000025434;ENSG00000044115;ENSG00000054116;ENSG00000057593;ENSG00000061938;ENSG00000066027;ENSG00000066468;ENSG00000067900;ENSG00000070831;ENSG00000072062;ENSG00000077782;ENSG00000080824;ENSG00000082701;ENSG00000084207;ENSG00000088832;ENSG00000091831;ENSG00000092009;ENSG00000097007;ENSG00000100030…
GO:0072006	nephron development	BP	6	143	0.0392678967293109	0.0725205553141158	ENSG00000112715;ENSG00000113578;ENSG00000115415;ENSG00000120156;ENSG00000125845;ENSG00000138685
GO:0002686	negative regulation of leukocyte migration	BP	3	43	0.0386919182995353	0.0714760383210771	ENSG00000142208;ENSG00000163485;ENSG00000197635
GO:0010658	striated muscle cell apoptotic process	BP	3	43	0.0386919182995353	0.0714760383210771	ENSG00000096968;ENSG00000113161;ENSG00000140992
GO:0032715	negative regulation of interleukin-6 production	BP	3	43	0.0386919182995353	0.0714760383210771	ENSG00000103653;ENSG00000177628;ENSG00000239732
GO:0050691	regulation of defense response to virus by host	BP	3	43	0.0386919182995353	0.0714760383210771	ENSG00000080824;ENSG00000115415;ENSG00000262406
GO:0050850	positive regulation of calcium-mediated signaling	BP	3	43	0.0386919182995353	0.0714760383210771	ENSG00000017427;ENSG00000115085;ENSG00000165025
GO:2000648	positive regulation of stem cell proliferation	BP	3	43	0.0386919182995353	0.0714760383210771	ENSG00000081237;ENSG00000112715;ENSG00000149295
GO:0002295	T-helper cell lineage commitment	BP	2	18	0.0384958629219728	0.0712287479805592	ENSG00000168610;ENSG00000198793
GO:0009158	ribonucleoside monophosphate catabolic process	BP	2	18	0.0384958629219728	0.0712287479805592	ENSG00000165704;ENSG00000198805
GO:0009415	response to water	BP	2	18	0.0384958629219728	0.0712287479805592	ENSG00000085662;ENSG00000109339
GO:0010744	positive regulation of macrophage derived foam cell differentiation	BP	2	18	0.0384958629219728	0.0712287479805592	ENSG00000069764;ENSG00000188257
GO:0021924	cell proliferation in external granule layer	BP	2	18	0.0384958629219728	0.0712287479805592	ENSG00000111087;ENSG00000138685
GO:0021930	cerebellar granule cell precursor proliferation	BP	2	18	0.0384958629219728	0.0712287479805592	ENSG00000111087;ENSG00000138685
GO:0031649	heat generation	BP	2	18	0.0384958629219728	0.0712287479805592	ENSG00000043591;ENSG00000196689
GO:0032095	regulation of response to food	BP	2	18	0.0384958629219728	0.0712287479805592	ENSG00000186951;ENSG00000198793
GO:0034375	high-density lipoprotein particle remodeling	BP	2	18	0.0384958629219728	0.0712287479805592	ENSG00000158874;ENSG00000163631
GO:0036148	phosphatidylglycerol acyl-chain remodeling	BP	2	18	0.0384958629219728	0.0712287479805592	ENSG00000069764;ENSG00000188257
GO:0036149	phosphatidylinositol acyl-chain remodeling	BP	2	18	0.0384958629219728	0.0712287479805592	ENSG00000069764;ENSG00000188257
GO:0043031	negative regulation of macrophage activation	BP	2	18	0.0384958629219728	0.0712287479805592	ENSG00000025434;ENSG00000081237
GO:0043691	reverse cholesterol transport	BP	2	18	0.0384958629219728	0.0712287479805592	ENSG00000158874;ENSG00000198848
GO:0045623	negative regulation of T-helper cell differentiation	BP	2	18	0.0384958629219728	0.0712287479805592	ENSG00000105639;ENSG00000109471
GO:0046629	gamma-delta T cell activation	BP	2	18	0.0384958629219728	0.0712287479805592	ENSG00000081237;ENSG00000165025
GO:0060716	labyrinthine layer blood vessel development	BP	2	18	0.0384958629219728	0.0712287479805592	ENSG00000100030;ENSG00000142208
GO:0090036	regulation of protein kinase C signaling	BP	2	18	0.0384958629219728	0.0712287479805592	ENSG00000112715;ENSG00000120907
GO:0090136	epithelial cell-cell adhesion	BP	2	18	0.0384958629219728	0.0712287479805592	ENSG00000044115;ENSG00000157404
GO:1902004	positive regulation of amyloid-beta formation	BP	2	18	0.0384958629219728	0.0712287479805592	ENSG00000134318;ENSG00000164305
GO:1902430	negative regulation of amyloid-beta formation	BP	2	18	0.0384958629219728	0.0712287479805592	ENSG00000017427;ENSG00000067900
GO:1903540	establishment of protein localization to postsynaptic membrane	BP	2	18	0.0384958629219728	0.0712287479805592	ENSG00000103769;ENSG00000109339
GO:1903978	regulation of microglial cell activation	BP	2	18	0.0384958629219728	0.0712287479805592	ENSG00000081237;ENSG00000118113
GO:2000010	positive regulation of protein localization to cell surface	BP	2	18	0.0384958629219728	0.0712287479805592	ENSG00000142208;ENSG00000178568
GO:0007040	lysosome organization	BP	4	73	0.0384911773363358	0.0712287479805592	ENSG00000014257;ENSG00000049860;ENSG00000177628;ENSG00000198793
GO:0072078	nephron tubule morphogenesis	BP	4	73	0.0384911773363358	0.0712287479805592	ENSG00000112715;ENSG00000113578;ENSG00000125845;ENSG00000138685
GO:0080171	lytic vacuole organization	BP	4	73	0.0384911773363358	0.0712287479805592	ENSG00000014257;ENSG00000049860;ENSG00000177628;ENSG00000198793
GO:0032273	positive regulation of protein polymerization	BP	6	142	0.0381538014363677	0.0710935258868543	ENSG00000067560;ENSG00000080824;ENSG00000101336;ENSG00000105976;ENSG00000177885;ENSG00000198793
GO:0070382	exocytic vesicle	CC	8	228	0.0379758104786522	0.099506237583304	ENSG00000017427;ENSG00000116329;ENSG00000144566;ENSG00000149295;ENSG00000171552;ENSG00000184588;ENSG00000186318;ENSG00000196549
GO:0019953	sexual reproduction	BP	23	887	0.0373993363142264	0.0697066013429249	ENSG00000017427;ENSG00000049860;ENSG00000069764;ENSG00000072062;ENSG00000082175;ENSG00000100299;ENSG00000106799;ENSG00000111087;ENSG00000126351;ENSG00000131759;ENSG00000142208;ENSG00000149925;ENSG00000150093;ENSG00000151090;ENSG00000157404;ENSG00000168610;ENSG00000169083;ENSG00000170312;ENSG00000171552;ENSG00000184845;ENSG00000197122;ENSG00000198793;ENSG00000214274
GO:0034121	regulation of toll-like receptor signaling pathway	BP	4	72	0.0368685323608866	0.0687359073206763	ENSG00000025434;ENSG00000091831;ENSG00000140992;ENSG00000239732
GO:2000243	positive regulation of reproductive process	BP	4	72	0.0368685323608866	0.0687359073206763	ENSG00000069764;ENSG00000112715;ENSG00000169083;ENSG00000197122
GO:0005891	voltage-gated calcium channel complex	CC	3	44	0.0368553062201573	0.0969794286555833	ENSG00000088832;ENSG00000113448;ENSG00000184588
GO:0061013	regulation of mRNA catabolic process	BP	8	217	0.0366839472560938	0.0684289048707591	ENSG00000067900;ENSG00000109971;ENSG00000112062;ENSG00000134318;ENSG00000142208;ENSG00000154229;ENSG00000162889;ENSG00000198793
GO:0090277	positive regulation of peptide hormone secretion	BP	5	105	0.0366135080971758	0.0683160542068401	ENSG00000096968;ENSG00000106633;ENSG00000138207;ENSG00000146648;ENSG00000149295
GO:0016835	carbon-oxygen lyase activity	MF	4	74	0.0365754158568315	0.0882327263000457	ENSG00000104267;ENSG00000111669;ENSG00000133742;ENSG00000148218
GO:0001913	T cell mediated cytotoxicity	BP	3	42	0.0364478070394404	0.0680253476303734	ENSG00000081237;ENSG00000165704;ENSG00000206503
GO:0003254	regulation of membrane depolarization	BP	3	42	0.0364478070394404	0.0680253476303734	ENSG00000128052;ENSG00000143799;ENSG00000197122
GO:0030851	granulocyte differentiation	BP	3	42	0.0364478070394404	0.0680253476303734	ENSG00000123374;ENSG00000131759;ENSG00000186350
GO:0033003	regulation of mast cell activation	BP	3	42	0.0364478070394404	0.0680253476303734	ENSG00000128340;ENSG00000140992;ENSG00000165025
GO:0033173	calcineurin-NFAT signaling cascade	BP	3	42	0.0364478070394404	0.0680253476303734	ENSG00000017427;ENSG00000082701;ENSG00000198793
GO:0038084	vascular endothelial growth factor signaling pathway	BP	3	42	0.0364478070394404	0.0680253476303734	ENSG00000112715;ENSG00000119630;ENSG00000128052
GO:0045687	positive regulation of glial cell differentiation	BP	3	42	0.0364478070394404	0.0680253476303734	ENSG00000125845;ENSG00000132170;ENSG00000198793
GO:0046688	response to copper ion	BP	3	42	0.0364478070394404	0.0680253476303734	ENSG00000140263;ENSG00000170312;ENSG00000186318
GO:0050832	defense response to fungus	BP	3	42	0.0364478070394404	0.0680253476303734	ENSG00000100448;ENSG00000163220;ENSG00000197561
GO:0004659	prenyltransferase activity	MF	2	18	0.0364280022000325	0.088052516295887	ENSG00000160752;ENSG00000168522
GO:0031435	mitogen-activated protein kinase kinase kinase binding	MF	2	18	0.0364280022000325	0.088052516295887	ENSG00000070831;ENSG00000100030
GO:0042834	peptidoglycan binding	MF	2	18	0.0364280022000325	0.088052516295887	ENSG00000115386;ENSG00000156515
GO:0044449	contractile fiber part	CC	8	226	0.0363504495033557	0.0960579963471655	ENSG00000066027;ENSG00000087245;ENSG00000088832;ENSG00000114854;ENSG00000120907;ENSG00000143801;ENSG00000149925;ENSG00000184588
GO:0001046	core promoter sequence-specific DNA binding	MF	3	43	0.0358650486806072	0.0872140039201112	ENSG00000113580;ENSG00000115415;ENSG00000262406
GO:0001047	core promoter binding	MF	3	43	0.0358650486806072	0.0872140039201112	ENSG00000113580;ENSG00000115415;ENSG00000262406
GO:0099060	integral component of postsynaptic specialization membrane	CC	4	74	0.0351890055419579	0.0933862070151959	ENSG00000116329;ENSG00000151577;ENSG00000178568;ENSG00000184160
GO:0019003	GDP binding	MF	4	73	0.0350473397840807	0.0855692106421809	ENSG00000067560;ENSG00000124253;ENSG00000144566;ENSG00000174775
GO:0070491	repressing transcription factor binding	MF	4	73	0.0350473397840807	0.0855692106421809	ENSG00000115415;ENSG00000132170;ENSG00000168610;ENSG00000186951
GO:0061695	transferase complex, transferring phosphorus-containing groups	CC	9	266	0.0350464508468634	0.0933862070151959	ENSG00000072062;ENSG00000104365;ENSG00000105851;ENSG00000106799;ENSG00000123374;ENSG00000134058;ENSG00000140443;ENSG00000145386;ENSG00000170312
GO:0032590	dendrite membrane	CC	3	43	0.0347587590228416	0.0930396092809681	ENSG00000115386;ENSG00000116329;ENSG00000196689
GO:0038061	NIK/NF-kappaB signaling	BP	7	176	0.0347499854328391	0.065015491395173	ENSG00000067560;ENSG00000118113;ENSG00000138032;ENSG00000142208;ENSG00000146648;ENSG00000151623;ENSG00000239732
GO:0000097	sulfur amino acid biosynthetic process	BP	2	17	0.0346091732779702	0.0647696728666153	ENSG00000099810;ENSG00000100714
GO:0003184	pulmonary valve morphogenesis	BP	2	17	0.0346091732779702	0.0647696728666153	ENSG00000092969;ENSG00000164867
GO:0006595	polyamine metabolic process	BP	2	17	0.0346091732779702	0.0647696728666153	ENSG00000116649;ENSG00000123505
GO:0010819	regulation of T cell chemotaxis	BP	2	17	0.0346091732779702	0.0647696728666153	ENSG00000151694;ENSG00000271503
GO:0030214	hyaluronan catabolic process	BP	2	17	0.0346091732779702	0.0647696728666153	ENSG00000049860;ENSG00000138685
GO:0030252	growth hormone secretion	BP	2	17	0.0346091732779702	0.0647696728666153	ENSG00000149295;ENSG00000179295
GO:0030730	sequestering of triglyceride	BP	2	17	0.0346091732779702	0.0647696728666153	ENSG00000132170;ENSG00000186951
GO:0030812	negative regulation of nucleotide catabolic process	BP	2	17	0.0346091732779702	0.0647696728666153	ENSG00000168610;ENSG00000186951
GO:0031268	pseudopodium organization	BP	2	17	0.0346091732779702	0.0647696728666153	ENSG00000070831;ENSG00000157404
GO:0032693	negative regulation of interleukin-10 production	BP	2	17	0.0346091732779702	0.0647696728666153	ENSG00000105639;ENSG00000118113
GO:0033623	regulation of integrin activation	BP	2	17	0.0346091732779702	0.0647696728666153	ENSG00000174175;ENSG00000197122
GO:0035855	megakaryocyte development	BP	2	17	0.0346091732779702	0.0647696728666153	ENSG00000157404;ENSG00000179295
GO:0035930	corticosteroid hormone secretion	BP	2	17	0.0346091732779702	0.0647696728666153	ENSG00000143839;ENSG00000179295
GO:0042053	regulation of dopamine metabolic process	BP	2	17	0.0346091732779702	0.0647696728666153	ENSG00000069535;ENSG00000165704
GO:0042069	regulation of catecholamine metabolic process	BP	2	17	0.0346091732779702	0.0647696728666153	ENSG00000069535;ENSG00000165704
GO:0045198	establishment of epithelial cell apical/basal polarity	BP	2	17	0.0346091732779702	0.0647696728666153	ENSG00000067560;ENSG00000070831
GO:0045838	positive regulation of membrane potential	BP	2	17	0.0346091732779702	0.0647696728666153	ENSG00000105221;ENSG00000142208
GO:0048521	negative regulation of behavior	BP	2	17	0.0346091732779702	0.0647696728666153	ENSG00000149295;ENSG00000163485
GO:0051198	negative regulation of coenzyme metabolic process	BP	2	17	0.0346091732779702	0.0647696728666153	ENSG00000168610;ENSG00000186951
GO:0060004	reflex	BP	2	17	0.0346091732779702	0.0647696728666153	ENSG00000120907;ENSG00000151577
GO:0060033	anatomical structure regression	BP	2	17	0.0346091732779702	0.0647696728666153	ENSG00000111087;ENSG00000149295
GO:0060192	negative regulation of lipase activity	BP	2	17	0.0346091732779702	0.0647696728666153	ENSG00000097007;ENSG00000158874
GO:0071380	cellular response to prostaglandin E stimulus	BP	2	17	0.0346091732779702	0.0647696728666153	ENSG00000132170;ENSG00000142208
GO:0098969	neurotransmitter receptor transport to postsynaptic membrane	BP	2	17	0.0346091732779702	0.0647696728666153	ENSG00000103769;ENSG00000109339
GO:0099010	modification of postsynaptic structure	BP	2	17	0.0346091732779702	0.0647696728666153	ENSG00000067560;ENSG00000070831
GO:1900221	regulation of amyloid-beta clearance	BP	2	17	0.0346091732779702	0.0647696728666153	ENSG00000067900;ENSG00000113161
GO:1903358	regulation of Golgi organization	BP	2	17	0.0346091732779702	0.0647696728666153	ENSG00000100030;ENSG00000169032
GO:1904355	positive regulation of telomere capping	BP	2	17	0.0346091732779702	0.0647696728666153	ENSG00000065675;ENSG00000100030
GO:2000726	negative regulation of cardiac muscle cell differentiation	BP	2	17	0.0346091732779702	0.0647696728666153	ENSG00000125845;ENSG00000186951
GO:2000727	positive regulation of cardiac muscle cell differentiation	BP	2	17	0.0346091732779702	0.0647696728666153	ENSG00000017427;ENSG00000198793
GO:2001267	regulation of cysteine-type endopeptidase activity involved in apoptotic signaling pathway	BP	2	17	0.0346091732779702	0.0647696728666153	ENSG00000096968;ENSG00000100985
GO:0000103	sulfate assimilation	BP	1	2	0.0345283086009278	0.0647696728666153	ENSG00000138801
GO:0000105	histidine biosynthetic process	BP	1	2	0.0345283086009278	0.0647696728666153	ENSG00000100714
GO:0001306	age-dependent response to oxidative stress	BP	1	2	0.0345283086009278	0.0647696728666153	ENSG00000112096
GO:0001545	primary ovarian follicle growth	BP	1	2	0.0345283086009278	0.0647696728666153	ENSG00000197122
GO:0001978	regulation of systemic arterial blood pressure by carotid sinus baroreceptor feedback	BP	1	2	0.0345283086009278	0.0647696728666153	ENSG00000120907
GO:0001983	baroreceptor response to increased systemic arterial blood pressure	BP	1	2	0.0345283086009278	0.0647696728666153	ENSG00000120907
GO:0001994	norepinephrine-epinephrine vasoconstriction involved in regulation of systemic arterial blood pressure	BP	1	2	0.0345283086009278	0.0647696728666153	ENSG00000120907
GO:0002086	diaphragm contraction	BP	1	2	0.0345283086009278	0.0647696728666153	ENSG00000114854
GO:0002332	transitional stage B cell differentiation	BP	1	2	0.0345283086009278	0.0647696728666153	ENSG00000097007
GO:0002351	serotonin production involved in inflammatory response	BP	1	2	0.0345283086009278	0.0647696728666153	ENSG00000165025
GO:0002442	serotonin secretion involved in inflammatory response	BP	1	2	0.0345283086009278	0.0647696728666153	ENSG00000165025
GO:0002522	leukocyte migration involved in immune response	BP	1	2	0.0345283086009278	0.0647696728666153	ENSG00000101336
GO:0002542	Factor XII activation	BP	1	2	0.0345283086009278	0.0647696728666153	ENSG00000164344
GO:0002554	serotonin secretion by platelet	BP	1	2	0.0345283086009278	0.0647696728666153	ENSG00000165025
GO:0002731	negative regulation of dendritic cell cytokine production	BP	1	2	0.0345283086009278	0.0647696728666153	ENSG00000105639
GO:0002777	antimicrobial peptide biosynthetic process	BP	1	2	0.0345283086009278	0.0647696728666153	ENSG00000197561
GO:0002780	antibacterial peptide biosynthetic process	BP	1	2	0.0345283086009278	0.0647696728666153	ENSG00000197561
GO:0003068	regulation of systemic arterial blood pressure by acetylcholine	BP	1	2	0.0345283086009278	0.0647696728666153	ENSG00000112096
GO:0003070	regulation of systemic arterial blood pressure by neurotransmitter	BP	1	2	0.0345283086009278	0.0647696728666153	ENSG00000112096
GO:0003169	coronary vein morphogenesis	BP	1	2	0.0345283086009278	0.0647696728666153	ENSG00000112715
GO:0003210	cardiac atrium formation	BP	1	2	0.0345283086009278	0.0647696728666153	ENSG00000125845
GO:0003366	cell-matrix adhesion involved in ameboidal cell migration	BP	1	2	0.0345283086009278	0.0647696728666153	ENSG00000115232
GO:0006148	inosine catabolic process	BP	1	2	0.0345283086009278	0.0647696728666153	ENSG00000198805
GO:0006168	adenine salvage	BP	1	2	0.0345283086009278	0.0647696728666153	ENSG00000165704
GO:0006436	tryptophanyl-tRNA aminoacylation	BP	1	2	0.0345283086009278	0.0647696728666153	ENSG00000140105
GO:0006437	tyrosyl-tRNA aminoacylation	BP	1	2	0.0345283086009278	0.0647696728666153	ENSG00000134684
GO:0006597	spermine biosynthetic process	BP	1	2	0.0345283086009278	0.0647696728666153	ENSG00000123505
GO:0006933	negative regulation of cell adhesion involved in substrate-bound cell migration	BP	1	2	0.0345283086009278	0.0647696728666153	ENSG00000081237
GO:0007571	age-dependent general metabolic decline	BP	1	2	0.0345283086009278	0.0647696728666153	ENSG00000112096
GO:0009098	leucine biosynthetic process	BP	1	2	0.0345283086009278	0.0647696728666153	ENSG00000105552
GO:0009216	purine deoxyribonucleoside triphosphate biosynthetic process	BP	1	2	0.0345283086009278	0.0647696728666153	ENSG00000156110
GO:0009257	10-formyltetrahydrofolate biosynthetic process	BP	1	2	0.0345283086009278	0.0647696728666153	ENSG00000100714
GO:0009644	response to high light intensity	BP	1	2	0.0345283086009278	0.0647696728666153	ENSG00000105221
GO:0010767	regulation of transcription from RNA polymerase II promoter in response to UV-induced DNA damage	BP	1	2	0.0345283086009278	0.0647696728666153	ENSG00000149554
GO:0010796	regulation of multivesicular body size	BP	1	2	0.0345283086009278	0.0647696728666153	ENSG00000103769
GO:0014053	negative regulation of gamma-aminobutyric acid secretion	BP	1	2	0.0345283086009278	0.0647696728666153	ENSG00000135312
GO:0014057	positive regulation of acetylcholine secretion, neurotransmission	BP	1	2	0.0345283086009278	0.0647696728666153	ENSG00000128271
GO:0014736	negative regulation of muscle atrophy	BP	1	2	0.0345283086009278	0.0647696728666153	ENSG00000198793
GO:0014740	negative regulation of muscle hyperplasia	BP	1	2	0.0345283086009278	0.0647696728666153	ENSG00000164867
GO:0014806	smooth muscle hyperplasia	BP	1	2	0.0345283086009278	0.0647696728666153	ENSG00000164867
GO:0015750	pentose transmembrane transport	BP	1	2	0.0345283086009278	0.0647696728666153	ENSG00000100170
GO:0015756	fucose transmembrane transport	BP	1	2	0.0345283086009278	0.0647696728666153	ENSG00000100170
GO:0015757	galactose transmembrane transport	BP	1	2	0.0345283086009278	0.0647696728666153	ENSG00000100170
GO:0017055	negative regulation of RNA polymerase II transcriptional preinitiation complex assembly	BP	1	2	0.0345283086009278	0.0647696728666153	ENSG00000126351
GO:0018931	naphthalene metabolic process	BP	1	2	0.0345283086009278	0.0647696728666153	ENSG00000085662
GO:0019543	propionate catabolic process	BP	1	2	0.0345283086009278	0.0647696728666153	ENSG00000124253
GO:0019547	arginine catabolic process to ornithine	BP	1	2	0.0345283086009278	0.0647696728666153	ENSG00000081181
GO:0019858	cytosine metabolic process	BP	1	2	0.0345283086009278	0.0647696728666153	ENSG00000100030
GO:0021551	central nervous system morphogenesis	BP	1	2	0.0345283086009278	0.0647696728666153	ENSG00000178568
GO:0021847	ventricular zone neuroblast division	BP	1	2	0.0345283086009278	0.0647696728666153	ENSG00000066468
GO:0030573	bile acid catabolic process	BP	1	2	0.0345283086009278	0.0647696728666153	ENSG00000105398
GO:0032242	regulation of nucleoside transport	BP	1	2	0.0345283086009278	0.0647696728666153	ENSG00000163485
GO:0032416	negative regulation of sodium:proton antiporter activity	BP	1	2	0.0345283086009278	0.0647696728666153	ENSG00000151577
GO:0032632	interleukin-3 production	BP	1	2	0.0345283086009278	0.0647696728666153	ENSG00000165025
GO:0032672	regulation of interleukin-3 production	BP	1	2	0.0345283086009278	0.0647696728666153	ENSG00000165025
GO:0032723	positive regulation of connective tissue growth factor production	BP	1	2	0.0345283086009278	0.0647696728666153	ENSG00000134318
GO:0032899	regulation of neurotrophin production	BP	1	2	0.0345283086009278	0.0647696728666153	ENSG00000163485
GO:0032972	regulation of muscle filament sliding speed	BP	1	2	0.0345283086009278	0.0647696728666153	ENSG00000114854
GO:0033024	mast cell apoptotic process	BP	1	2	0.0345283086009278	0.0647696728666153	ENSG00000151694
GO:0033025	regulation of mast cell apoptotic process	BP	1	2	0.0345283086009278	0.0647696728666153	ENSG00000151694
GO:0033277	abortive mitotic cell cycle	BP	1	2	0.0345283086009278	0.0647696728666153	ENSG00000179295
GO:0033341	regulation of collagen binding	BP	1	2	0.0345283086009278	0.0647696728666153	ENSG00000164171
GO:0033383	geranyl diphosphate metabolic process	BP	1	2	0.0345283086009278	0.0647696728666153	ENSG00000160752
GO:0033384	geranyl diphosphate biosynthetic process	BP	1	2	0.0345283086009278	0.0647696728666153	ENSG00000160752
GO:0033595	response to genistein	BP	1	2	0.0345283086009278	0.0647696728666153	ENSG00000057593
GO:0034418	urate biosynthetic process	BP	1	2	0.0345283086009278	0.0647696728666153	ENSG00000198805
GO:0034633	retinol transport	BP	1	2	0.0345283086009278	0.0647696728666153	ENSG00000138207
GO:0034971	histone H3-R17 methylation	BP	1	2	0.0345283086009278	0.0647696728666153	ENSG00000012504
GO:0035407	histone H3-T11 phosphorylation	BP	1	2	0.0345283086009278	0.0647696728666153	ENSG00000149554
GO:0035408	histone H3-T6 phosphorylation	BP	1	2	0.0345283086009278	0.0647696728666153	ENSG00000154229
GO:0035606	peptidyl-cysteine S-trans-nitrosylation	BP	1	2	0.0345283086009278	0.0647696728666153	ENSG00000163220
GO:0035683	memory T cell extravasation	BP	1	2	0.0345283086009278	0.0647696728666153	ENSG00000005844
GO:0035712	T-helper 2 cell activation	BP	1	2	0.0345283086009278	0.0647696728666153	ENSG00000065675
GO:0036413	histone H3-R26 citrullination	BP	1	2	0.0345283086009278	0.0647696728666153	ENSG00000159339
GO:0038190	VEGF-activated neuropilin signaling pathway	BP	1	2	0.0345283086009278	0.0647696728666153	ENSG00000112715
GO:0042323	negative regulation of circadian sleep/wake cycle, non-REM sleep	BP	1	2	0.0345283086009278	0.0647696728666153	ENSG00000163485
GO:0042660	positive regulation of cell fate specification	BP	1	2	0.0345283086009278	0.0647696728666153	ENSG00000138685
GO:0042704	uterine wall breakdown	BP	1	2	0.0345283086009278	0.0647696728666153	ENSG00000092969
GO:0043006	activation of phospholipase A2 activity by calcium-mediated signaling	BP	1	2	0.0345283086009278	0.0647696728666153	ENSG00000146648
GO:0043103	hypoxanthine salvage	BP	1	2	0.0345283086009278	0.0647696728666153	ENSG00000165704
GO:0044209	AMP salvage	BP	1	2	0.0345283086009278	0.0647696728666153	ENSG00000156110
GO:0044855	plasma membrane raft distribution	BP	1	2	0.0345283086009278	0.0647696728666153	ENSG00000081237
GO:0044856	plasma membrane raft localization	BP	1	2	0.0345283086009278	0.0647696728666153	ENSG00000081237
GO:0045210	FasL biosynthetic process	BP	1	2	0.0345283086009278	0.0647696728666153	ENSG00000105639
GO:0045720	negative regulation of integrin biosynthetic process	BP	1	2	0.0345283086009278	0.0647696728666153	ENSG00000169083
GO:0046166	glyceraldehyde-3-phosphate biosynthetic process	BP	1	2	0.0345283086009278	0.0647696728666153	ENSG00000111669
GO:0046327	glycerol biosynthetic process from pyruvate	BP	1	2	0.0345283086009278	0.0647696728666153	ENSG00000124253
GO:0046725	negative regulation by virus of viral protein levels in host cell	BP	1	2	0.0345283086009278	0.0647696728666153	ENSG00000115415
GO:0048320	axial mesoderm formation	BP	1	2	0.0345283086009278	0.0647696728666153	ENSG00000142627
GO:0050883	musculoskeletal movement, spinal reflex action	BP	1	2	0.0345283086009278	0.0647696728666153	ENSG00000151577
GO:0051040	regulation of calcium-independent cell-cell adhesion	BP	1	2	0.0345283086009278	0.0647696728666153	ENSG00000125845
GO:0051389	inactivation of MAPKK activity	BP	1	2	0.0345283086009278	0.0647696728666153	ENSG00000140443
GO:0051659	maintenance of mitochondrion location	BP	1	2	0.0345283086009278	0.0647696728666153	ENSG00000163631
GO:0051795	positive regulation of timing of catagen	BP	1	2	0.0345283086009278	0.0647696728666153	ENSG00000092969
GO:0051977	lysophospholipid transport	BP	1	2	0.0345283086009278	0.0647696728666153	ENSG00000069764
GO:0060032	notochord regression	BP	1	2	0.0345283086009278	0.0647696728666153	ENSG00000111087
GO:0060083	smooth muscle contraction involved in micturition	BP	1	2	0.0345283086009278	0.0647696728666153	ENSG00000196689
GO:0060125	negative regulation of growth hormone secretion	BP	1	2	0.0345283086009278	0.0647696728666153	ENSG00000179295
GO:0060454	positive regulation of gastric acid secretion	BP	1	2	0.0345283086009278	0.0647696728666153	ENSG00000196689
GO:0060529	squamous basal epithelial stem cell differentiation involved in prostate gland acinus development	BP	1	2	0.0345283086009278	0.0647696728666153	ENSG00000066468
GO:0060595	fibroblast growth factor receptor signaling pathway involved in mammary gland specification	BP	1	2	0.0345283086009278	0.0647696728666153	ENSG00000066468
GO:0060599	lateral sprouting involved in mammary gland duct morphogenesis	BP	1	2	0.0345283086009278	0.0647696728666153	ENSG00000169083
GO:0060615	mammary gland bud formation	BP	1	2	0.0345283086009278	0.0647696728666153	ENSG00000066468
GO:0060621	negative regulation of cholesterol import	BP	1	2	0.0345283086009278	0.0647696728666153	ENSG00000158874
GO:0060661	submandibular salivary gland formation	BP	1	2	0.0345283086009278	0.0647696728666153	ENSG00000070831
GO:0060667	branch elongation involved in salivary gland morphogenesis	BP	1	2	0.0345283086009278	0.0647696728666153	ENSG00000066468
GO:0060915	mesenchymal cell differentiation involved in lung development	BP	1	2	0.0345283086009278	0.0647696728666153	ENSG00000066468
GO:0061402	positive regulation of transcription from RNA polymerase II promoter in response to acidic pH	BP	1	2	0.0345283086009278	0.0647696728666153	ENSG00000124253
GO:0061582	intestinal epithelial cell migration	BP	1	2	0.0345283086009278	0.0647696728666153	ENSG00000179295
GO:0061741	chaperone-mediated protein transport involved in chaperone-mediated autophagy	BP	1	2	0.0345283086009278	0.0647696728666153	ENSG00000109971
GO:0061944	negative regulation of protein K48-linked ubiquitination	BP	1	2	0.0345283086009278	0.0647696728666153	ENSG00000196262
GO:0062044	negative regulation of cardiac epithelial to mesenchymal transition	BP	1	2	0.0345283086009278	0.0647696728666153	ENSG00000092969
GO:0070256	negative regulation of mucus secretion	BP	1	2	0.0345283086009278	0.0647696728666153	ENSG00000163485
GO:0070488	neutrophil aggregation	BP	1	2	0.0345283086009278	0.0647696728666153	ENSG00000163220
GO:0070489	T cell aggregation	BP	1	2	0.0345283086009278	0.0647696728666153	ENSG00000115085
GO:0070781	response to biotin	BP	1	2	0.0345283086009278	0.0647696728666153	ENSG00000036473
GO:0070947	neutrophil mediated killing of fungus	BP	1	2	0.0345283086009278	0.0647696728666153	ENSG00000197561
GO:0071109	superior temporal gyrus development	BP	1	2	0.0345283086009278	0.0647696728666153	ENSG00000082701
GO:0071306	cellular response to vitamin E	BP	1	2	0.0345283086009278	0.0647696728666153	ENSG00000132170
GO:0071403	cellular response to high density lipoprotein particle stimulus	BP	1	2	0.0345283086009278	0.0647696728666153	ENSG00000151694
GO:0071460	cellular response to cell-matrix adhesion	BP	1	2	0.0345283086009278	0.0647696728666153	ENSG00000084207
GO:0071484	cellular response to light intensity	BP	1	2	0.0345283086009278	0.0647696728666153	ENSG00000105221
GO:0071881	adenylate cyclase-inhibiting adrenergic receptor signaling pathway	BP	1	2	0.0345283086009278	0.0647696728666153	ENSG00000150594
GO:0072183	negative regulation of nephron tubule epithelial cell differentiation	BP	1	2	0.0345283086009278	0.0647696728666153	ENSG00000115415
GO:0072343	pancreatic stellate cell proliferation	BP	1	2	0.0345283086009278	0.0647696728666153	ENSG00000132170
GO:0086098	angiotensin-activated signaling pathway involved in heart process	BP	1	2	0.0345283086009278	0.0647696728666153	ENSG00000197122
GO:0090088	regulation of oligopeptide transport	BP	1	2	0.0345283086009278	0.0647696728666153	ENSG00000104267
GO:0090089	regulation of dipeptide transport	BP	1	2	0.0345283086009278	0.0647696728666153	ENSG00000104267
GO:0090108	positive regulation of high-density lipoprotein particle assembly	BP	1	2	0.0345283086009278	0.0647696728666153	ENSG00000131408
GO:0090187	positive regulation of pancreatic juice secretion	BP	1	2	0.0345283086009278	0.0647696728666153	ENSG00000131408
GO:0090345	cellular organohalogen metabolic process	BP	1	2	0.0345283086009278	0.0647696728666153	ENSG00000100197
GO:0090346	cellular organofluorine metabolic process	BP	1	2	0.0345283086009278	0.0647696728666153	ENSG00000100197
GO:0090420	naphthalene-containing compound metabolic process	BP	1	2	0.0345283086009278	0.0647696728666153	ENSG00000085662
GO:0097238	cellular response to methylglyoxal	BP	1	2	0.0345283086009278	0.0647696728666153	ENSG00000085662
GO:0097272	ammonia homeostasis	BP	1	2	0.0345283086009278	0.0647696728666153	ENSG00000036473
GO:0097324	melanocyte migration	BP	1	2	0.0345283086009278	0.0647696728666153	ENSG00000157404
GO:0097474	retinal cone cell apoptotic process	BP	1	2	0.0345283086009278	0.0647696728666153	ENSG00000151090
GO:0097498	endothelial tube lumen extension	BP	1	2	0.0345283086009278	0.0647696728666153	ENSG00000067560
GO:0097532	stress response to acid chemical	BP	1	2	0.0345283086009278	0.0647696728666153	ENSG00000112715
GO:0097533	cellular stress response to acid chemical	BP	1	2	0.0345283086009278	0.0647696728666153	ENSG00000112715
GO:0099178	regulation of retrograde trans-synaptic signaling by endocanabinoid	BP	1	2	0.0345283086009278	0.0647696728666153	ENSG00000164687
GO:0110099	negative regulation of calcium import into the mitochondrion	BP	1	2	0.0345283086009278	0.0647696728666153	ENSG00000142208
GO:0120063	stomach smooth muscle contraction	BP	1	2	0.0345283086009278	0.0647696728666153	ENSG00000157404
GO:0140039	cell-cell adhesion in response to extracellular stimulus	BP	1	2	0.0345283086009278	0.0647696728666153	ENSG00000115232
GO:0140212	regulation of long-chain fatty acid import into cell	BP	1	2	0.0345283086009278	0.0647696728666153	ENSG00000121769
GO:1900241	positive regulation of phenotypic switching	BP	1	2	0.0345283086009278	0.0647696728666153	ENSG00000112096
GO:1900275	negative regulation of phospholipase C activity	BP	1	2	0.0345283086009278	0.0647696728666153	ENSG00000097007
GO:1901551	negative regulation of endothelial cell development	BP	1	2	0.0345283086009278	0.0647696728666153	ENSG00000112715
GO:1901558	response to metformin	BP	1	2	0.0345283086009278	0.0647696728666153	ENSG00000132170
GO:1902336	positive regulation of retinal ganglion cell axon guidance	BP	1	2	0.0345283086009278	0.0647696728666153	ENSG00000112715
GO:1902488	cholangiocyte apoptotic process	BP	1	2	0.0345283086009278	0.0647696728666153	ENSG00000198793
GO:1902528	regulation of protein linear polyubiquitination	BP	1	2	0.0345283086009278	0.0647696728666153	ENSG00000101966
GO:1902530	positive regulation of protein linear polyubiquitination	BP	1	2	0.0345283086009278	0.0647696728666153	ENSG00000101966
GO:1902595	regulation of DNA replication origin binding	BP	1	2	0.0345283086009278	0.0647696728666153	ENSG00000107643
GO:1902631	negative regulation of membrane hyperpolarization	BP	1	2	0.0345283086009278	0.0647696728666153	ENSG00000112096
GO:1902766	skeletal muscle satellite cell migration	BP	1	2	0.0345283086009278	0.0647696728666153	ENSG00000067560
GO:1903141	negative regulation of establishment of endothelial barrier	BP	1	2	0.0345283086009278	0.0647696728666153	ENSG00000112715
GO:1903518	positive regulation of single strand break repair	BP	1	2	0.0345283086009278	0.0647696728666153	ENSG00000143799
GO:1903796	negative regulation of inorganic anion transmembrane transport	BP	1	2	0.0345283086009278	0.0647696728666153	ENSG00000198793
GO:1903943	regulation of hepatocyte apoptotic process	BP	1	2	0.0345283086009278	0.0647696728666153	ENSG00000186951
GO:1903944	negative regulation of hepatocyte apoptotic process	BP	1	2	0.0345283086009278	0.0647696728666153	ENSG00000186951
GO:1904056	positive regulation of cholangiocyte proliferation	BP	1	2	0.0345283086009278	0.0647696728666153	ENSG00000198793
GO:1904155	DN2 thymocyte differentiation	BP	1	2	0.0345283086009278	0.0647696728666153	ENSG00000081237
GO:1904206	positive regulation of skeletal muscle hypertrophy	BP	1	2	0.0345283086009278	0.0647696728666153	ENSG00000198793
GO:1904529	regulation of actin filament binding	BP	1	2	0.0345283086009278	0.0647696728666153	ENSG00000097007
GO:1904685	positive regulation of metalloendopeptidase activity	BP	1	2	0.0345283086009278	0.0647696728666153	ENSG00000168610
GO:1904692	positive regulation of type B pancreatic cell proliferation	BP	1	2	0.0345283086009278	0.0647696728666153	ENSG00000115386
GO:1904695	positive regulation of vascular smooth muscle contraction	BP	1	2	0.0345283086009278	0.0647696728666153	ENSG00000067560
GO:1904881	cellular response to hydrogen sulfide	BP	1	2	0.0345283086009278	0.0647696728666153	ENSG00000128052
GO:1904977	lymphatic endothelial cell migration	BP	1	2	0.0345283086009278	0.0647696728666153	ENSG00000116977
GO:1905006	negative regulation of epithelial to mesenchymal transition involved in endocardial cushion formation	BP	1	2	0.0345283086009278	0.0647696728666153	ENSG00000092969
GO:1905223	epicardium morphogenesis	BP	1	2	0.0345283086009278	0.0647696728666153	ENSG00000106799
GO:1905225	response to thyrotropin-releasing hormone	BP	1	2	0.0345283086009278	0.0647696728666153	ENSG00000057593
GO:1905403	negative regulation of activated CD8-positive, alpha-beta T cell apoptotic process	BP	1	2	0.0345283086009278	0.0647696728666153	ENSG00000081181
GO:1905460	negative regulation of vascular associated smooth muscle cell apoptotic process	BP	1	2	0.0345283086009278	0.0647696728666153	ENSG00000017427
GO:2000077	negative regulation of type B pancreatic cell development	BP	1	2	0.0345283086009278	0.0647696728666153	ENSG00000082701
GO:2000229	regulation of pancreatic stellate cell proliferation	BP	1	2	0.0345283086009278	0.0647696728666153	ENSG00000132170
GO:2000324	positive regulation of glucocorticoid receptor signaling pathway	BP	1	2	0.0345283086009278	0.0647696728666153	ENSG00000011485
GO:2000386	positive regulation of ovarian follicle development	BP	1	2	0.0345283086009278	0.0647696728666153	ENSG00000197122
GO:2000471	regulation of hematopoietic stem cell migration	BP	1	2	0.0345283086009278	0.0647696728666153	ENSG00000081237
GO:2000473	positive regulation of hematopoietic stem cell migration	BP	1	2	0.0345283086009278	0.0647696728666153	ENSG00000081237
GO:2000521	negative regulation of immunological synapse formation	BP	1	2	0.0345283086009278	0.0647696728666153	ENSG00000131981
GO:2000536	negative regulation of entry of bacterium into host cell	BP	1	2	0.0345283086009278	0.0647696728666153	ENSG00000138448
GO:2000567	regulation of memory T cell activation	BP	1	2	0.0345283086009278	0.0647696728666153	ENSG00000206503
GO:2000568	positive regulation of memory T cell activation	BP	1	2	0.0345283086009278	0.0647696728666153	ENSG00000206503
GO:2000707	positive regulation of dense core granule biogenesis	BP	1	2	0.0345283086009278	0.0647696728666153	ENSG00000154229
GO:2000878	positive regulation of oligopeptide transport	BP	1	2	0.0345283086009278	0.0647696728666153	ENSG00000104267
GO:2000880	positive regulation of dipeptide transport	BP	1	2	0.0345283086009278	0.0647696728666153	ENSG00000104267
GO:2000910	negative regulation of sterol import	BP	1	2	0.0345283086009278	0.0647696728666153	ENSG00000158874
GO:2001148	regulation of dipeptide transmembrane transport	BP	1	2	0.0345283086009278	0.0647696728666153	ENSG00000104267
GO:2001150	positive regulation of dipeptide transmembrane transport	BP	1	2	0.0345283086009278	0.0647696728666153	ENSG00000104267
GO:2001189	negative regulation of T cell activation via T cell receptor contact with antigen bound to MHC molecule on antigen presenting cell	BP	1	2	0.0345283086009278	0.0647696728666153	ENSG00000131981
GO:0048562	embryonic organ morphogenesis	BP	10	295	0.0344595289985078	0.0647696728666153	ENSG00000066468;ENSG00000077092;ENSG00000100030;ENSG00000100714;ENSG00000106799;ENSG00000111087;ENSG00000138207;ENSG00000142627;ENSG00000156103;ENSG00000172819
GO:0022412	cellular process involved in reproduction in multicellular organism	BP	12	379	0.0343201754707603	0.0647696728666153	ENSG00000017427;ENSG00000049860;ENSG00000072062;ENSG00000106799;ENSG00000131759;ENSG00000142208;ENSG00000150093;ENSG00000157404;ENSG00000171552;ENSG00000197122;ENSG00000198793;ENSG00000214274
GO:0006308	DNA catabolic process	BP	3	41	0.0342729613166717	0.0647696728666153	ENSG00000164305;ENSG00000172183;ENSG00000173614
GO:0007257	activation of JUN kinase activity	BP	3	41	0.0342729613166717	0.0647696728666153	ENSG00000101197;ENSG00000165025;ENSG00000196396
GO:0032350	regulation of hormone metabolic process	BP	3	41	0.0342729613166717	0.0647696728666153	ENSG00000111424;ENSG00000125845;ENSG00000163399
GO:0032728	positive regulation of interferon-beta production	BP	3	41	0.0342729613166717	0.0647696728666153	ENSG00000080824;ENSG00000179295;ENSG00000239732
GO:0045684	positive regulation of epidermis development	BP	3	41	0.0342729613166717	0.0647696728666153	ENSG00000092969;ENSG00000111424;ENSG00000173083
GO:0046006	regulation of activated T cell proliferation	BP	3	41	0.0342729613166717	0.0647696728666153	ENSG00000017427;ENSG00000109471;ENSG00000164305
GO:1902622	regulation of neutrophil migration	BP	3	41	0.0342729613166717	0.0647696728666153	ENSG00000109743;ENSG00000128340;ENSG00000197635
GO:0051153	regulation of striated muscle cell differentiation	BP	5	103	0.0341201118512363	0.0647696728666153	ENSG00000017427;ENSG00000112062;ENSG00000125845;ENSG00000186951;ENSG00000198793
GO:0051087	chaperone binding	MF	5	106	0.0339598075662993	0.083249649722244	ENSG00000107262;ENSG00000109971;ENSG00000122194;ENSG00000163399;ENSG00000163631
GO:0003281	ventricular septum development	BP	4	70	0.0337440851572821	0.0647696728666153	ENSG00000066468;ENSG00000092969;ENSG00000106799;ENSG00000135679
GO:0032732	positive regulation of interleukin-1 production	BP	4	70	0.0337440851572821	0.0647696728666153	ENSG00000096968;ENSG00000137752;ENSG00000156515;ENSG00000168610
GO:0098982	GABA-ergic synapse	CC	4	73	0.0337136685335018	0.0906328491744787	ENSG00000120907;ENSG00000149295;ENSG00000151577;ENSG00000178568
GO:0042379	chemokine receptor binding	MF	4	72	0.0335571090352821	0.0824293286850439	ENSG00000115415;ENSG00000134684;ENSG00000168610;ENSG00000271503
GO:0001588	dopamine neurotransmitter receptor activity, coupled via Gs	MF	1	2	0.0335051237876528	0.0824293286850439	ENSG00000184845
GO:0001632	leukotriene B4 receptor activity	MF	1	2	0.0335051237876528	0.0824293286850439	ENSG00000213903
GO:0003845	11-beta-hydroxysteroid dehydrogenase [NAD(P)] activity	MF	1	2	0.0335051237876528	0.0824293286850439	ENSG00000117594
GO:0004020	adenylylsulfate kinase activity	MF	1	2	0.0335051237876528	0.0824293286850439	ENSG00000138801
GO:0004053	arginase activity	MF	1	2	0.0335051237876528	0.0824293286850439	ENSG00000081181
GO:0004074	biliverdin reductase activity	MF	1	2	0.0335051237876528	0.0824293286850439	ENSG00000090013
GO:0004084	branched-chain-amino-acid transaminase activity	MF	1	2	0.0335051237876528	0.0824293286850439	ENSG00000105552
GO:0004119	cGMP-inhibited cyclic-nucleotide phosphodiesterase activity	MF	1	2	0.0335051237876528	0.0824293286850439	ENSG00000152270
GO:0004146	dihydrofolate reductase activity	MF	1	2	0.0335051237876528	0.0824293286850439	ENSG00000228716
GO:0004161	dimethylallyltranstransferase activity	MF	1	2	0.0335051237876528	0.0824293286850439	ENSG00000160752
GO:0004329	formate-tetrahydrofolate ligase activity	MF	1	2	0.0335051237876528	0.0824293286850439	ENSG00000100714
GO:0004337	geranyltranstransferase activity	MF	1	2	0.0335051237876528	0.0824293286850439	ENSG00000160752
GO:0004347	glucose-6-phosphate isomerase activity	MF	1	2	0.0335051237876528	0.0824293286850439	ENSG00000105220
GO:0004348	glucosylceramidase activity	MF	1	2	0.0335051237876528	0.0824293286850439	ENSG00000177628
GO:0004422	hypoxanthine phosphoribosyltransferase activity	MF	1	2	0.0335051237876528	0.0824293286850439	ENSG00000165704
GO:0004510	tryptophan 5-monooxygenase activity	MF	1	2	0.0335051237876528	0.0824293286850439	ENSG00000129167
GO:0004611	phosphoenolpyruvate carboxykinase activity	MF	1	2	0.0335051237876528	0.0824293286850439	ENSG00000124253
GO:0004613	phosphoenolpyruvate carboxykinase (GTP) activity	MF	1	2	0.0335051237876528	0.0824293286850439	ENSG00000124253
GO:0004662	CAAX-protein geranylgeranyltransferase activity	MF	1	2	0.0335051237876528	0.0824293286850439	ENSG00000168522
GO:0004779	sulfate adenylyltransferase activity	MF	1	2	0.0335051237876528	0.0824293286850439	ENSG00000138801
GO:0004781	sulfate adenylyltransferase (ATP) activity	MF	1	2	0.0335051237876528	0.0824293286850439	ENSG00000138801
GO:0004830	tryptophan-tRNA ligase activity	MF	1	2	0.0335051237876528	0.0824293286850439	ENSG00000140105
GO:0004831	tyrosine-tRNA ligase activity	MF	1	2	0.0335051237876528	0.0824293286850439	ENSG00000134684
GO:0005006	epidermal growth factor-activated receptor activity	MF	1	2	0.0335051237876528	0.0824293286850439	ENSG00000146648
GO:0005367	myo-inositol:sodium symporter activity	MF	1	2	0.0335051237876528	0.0824293286850439	ENSG00000100170
GO:0008160	protein tyrosine phosphatase activator activity	MF	1	2	0.0335051237876528	0.0824293286850439	ENSG00000119383
GO:0008405	arachidonic acid 11,12-epoxygenase activity	MF	1	2	0.0335051237876528	0.0824293286850439	ENSG00000138109
GO:0015146	pentose transmembrane transporter activity	MF	1	2	0.0335051237876528	0.0824293286850439	ENSG00000100170
GO:0015150	fucose transmembrane transporter activity	MF	1	2	0.0335051237876528	0.0824293286850439	ENSG00000100170
GO:0016005	phospholipase A2 activator activity	MF	1	2	0.0335051237876528	0.0824293286850439	ENSG00000164305
GO:0016743	carboxyl- or carbamoyltransferase activity	MF	1	2	0.0335051237876528	0.0824293286850439	ENSG00000036473
GO:0018675	(S)-limonene 6-monooxygenase activity	MF	1	2	0.0335051237876528	0.0824293286850439	ENSG00000138109
GO:0018676	(S)-limonene 7-monooxygenase activity	MF	1	2	0.0335051237876528	0.0824293286850439	ENSG00000138109
GO:0019113	limonene monooxygenase activity	MF	1	2	0.0335051237876528	0.0824293286850439	ENSG00000138109
GO:0030305	heparanase activity	MF	1	2	0.0335051237876528	0.0824293286850439	ENSG00000173083
GO:0031403	lithium ion binding	MF	1	2	0.0335051237876528	0.0824293286850439	ENSG00000133731
GO:0031696	alpha-2C adrenergic receptor binding	MF	1	2	0.0335051237876528	0.0824293286850439	ENSG00000150594
GO:0031729	CCR4 chemokine receptor binding	MF	1	2	0.0335051237876528	0.0824293286850439	ENSG00000271503
GO:0032427	GBD domain binding	MF	1	2	0.0335051237876528	0.0824293286850439	ENSG00000070831
GO:0032810	sterol response element binding	MF	1	2	0.0335051237876528	0.0824293286850439	ENSG00000025434
GO:0034632	retinol transmembrane transporter activity	MF	1	2	0.0335051237876528	0.0824293286850439	ENSG00000138207
GO:0035402	histone kinase activity (H3-T11 specific)	MF	1	2	0.0335051237876528	0.0824293286850439	ENSG00000149554
GO:0035403	histone kinase activity (H3-T6 specific)	MF	1	2	0.0335051237876528	0.0824293286850439	ENSG00000154229
GO:0036130	prostaglandin H2 endoperoxidase reductase activity	MF	1	2	0.0335051237876528	0.0824293286850439	ENSG00000085662
GO:0043530	adenosine 5'-monophosphoramidase activity	MF	1	2	0.0335051237876528	0.0824293286850439	ENSG00000169567
GO:0047020	15-hydroxyprostaglandin-D dehydrogenase (NADP+) activity	MF	1	2	0.0335051237876528	0.0824293286850439	ENSG00000159228
GO:0047704	bile-salt sulfotransferase activity	MF	1	2	0.0335051237876528	0.0824293286850439	ENSG00000105398
GO:0047710	bis(5'-adenosyl)-triphosphatase activity	MF	1	2	0.0335051237876528	0.0824293286850439	ENSG00000189283
GO:0047956	glycerol dehydrogenase [NADP+] activity	MF	1	2	0.0335051237876528	0.0824293286850439	ENSG00000085662
GO:0047975	guanosine phosphorylase activity	MF	1	2	0.0335051237876528	0.0824293286850439	ENSG00000198805
GO:0050048	L-leucine:2-oxoglutarate aminotransferase activity	MF	1	2	0.0335051237876528	0.0824293286850439	ENSG00000105552
GO:0050295	steryl-beta-glucosidase activity	MF	1	2	0.0335051237876528	0.0824293286850439	ENSG00000177628
GO:0051903	S-(hydroxymethyl)glutathione dehydrogenase activity	MF	1	2	0.0335051237876528	0.0824293286850439	ENSG00000197894
GO:0052654	L-leucine transaminase activity	MF	1	2	0.0335051237876528	0.0824293286850439	ENSG00000105552
GO:0052655	L-valine transaminase activity	MF	1	2	0.0335051237876528	0.0824293286850439	ENSG00000105552
GO:0052656	L-isoleucine transaminase activity	MF	1	2	0.0335051237876528	0.0824293286850439	ENSG00000105552
GO:0052741	(R)-limonene 6-monooxygenase activity	MF	1	2	0.0335051237876528	0.0824293286850439	ENSG00000138109
GO:0062061	TAP complex binding	MF	1	2	0.0335051237876528	0.0824293286850439	ENSG00000206503
GO:0070538	oleic acid binding	MF	1	2	0.0335051237876528	0.0824293286850439	ENSG00000121769
GO:0099579	G protein-coupled neurotransmitter receptor activity involved in regulation of postsynaptic membrane potential	MF	1	2	0.0335051237876528	0.0824293286850439	ENSG00000043591
GO:0006260	DNA replication	BP	11	335	0.0333812648497774	0.0647696728666153	ENSG00000070831;ENSG00000111087;ENSG00000113575;ENSG00000123374;ENSG00000145386;ENSG00000146648;ENSG00000149554;ENSG00000170312;ENSG00000174775;ENSG00000177606;ENSG00000198900
GO:0005953	CAAX-protein geranylgeranyltransferase complex	CC	1	2	0.0330934873453222	0.0893524158323701	ENSG00000168522
GO:0032311	angiogenin-PRI complex	CC	1	2	0.0330934873453222	0.0893524158323701	ENSG00000214274
GO:0034665	integrin alpha1-beta1 complex	CC	1	2	0.0330934873453222	0.0893524158323701	ENSG00000150093
GO:0034667	integrin alpha3-beta1 complex	CC	1	2	0.0330934873453222	0.0893524158323701	ENSG00000150093
GO:0034669	integrin alpha4-beta7 complex	CC	1	2	0.0330934873453222	0.0893524158323701	ENSG00000115232
GO:0034674	integrin alpha5-beta1 complex	CC	1	2	0.0330934873453222	0.0893524158323701	ENSG00000150093
GO:0034680	integrin alpha10-beta1 complex	CC	1	2	0.0330934873453222	0.0893524158323701	ENSG00000150093
GO:0034681	integrin alpha11-beta1 complex	CC	1	2	0.0330934873453222	0.0893524158323701	ENSG00000150093
GO:0034684	integrin alphav-beta5 complex	CC	1	2	0.0330934873453222	0.0893524158323701	ENSG00000138448
GO:0034685	integrin alphav-beta6 complex	CC	1	2	0.0330934873453222	0.0893524158323701	ENSG00000138448
GO:0034686	integrin alphav-beta8 complex	CC	1	2	0.0330934873453222	0.0893524158323701	ENSG00000138448
GO:0034687	integrin alphaL-beta2 complex	CC	1	2	0.0330934873453222	0.0893524158323701	ENSG00000005844
GO:0070435	Shc-EGFR complex	CC	1	2	0.0330934873453222	0.0893524158323701	ENSG00000146648
GO:0097057	TRAF2-GSTP1 complex	CC	1	2	0.0330934873453222	0.0893524158323701	ENSG00000084207
GO:0097123	cyclin A1-CDK2 complex	CC	1	2	0.0330934873453222	0.0893524158323701	ENSG00000123374
GO:0097125	cyclin B1-CDK1 complex	CC	1	2	0.0330934873453222	0.0893524158323701	ENSG00000170312
GO:0097135	cyclin E2-CDK2 complex	CC	1	2	0.0330934873453222	0.0893524158323701	ENSG00000123374
GO:0098575	lumenal side of lysosomal membrane	CC	1	2	0.0330934873453222	0.0893524158323701	ENSG00000109971
GO:0099154	serotonergic synapse	CC	1	2	0.0330934873453222	0.0893524158323701	ENSG00000135312
GO:0019207	kinase regulator activity	MF	8	219	0.0330390621551325	0.0824293286850439	ENSG00000084207;ENSG00000109471;ENSG00000128340;ENSG00000140105;ENSG00000145386;ENSG00000164305;ENSG00000169032;ENSG00000271503
GO:0033209	tumor necrosis factor-mediated signaling pathway	BP	7	174	0.0329665789916044	0.0647696728666153	ENSG00000084207;ENSG00000096968;ENSG00000104365;ENSG00000115415;ENSG00000137752;ENSG00000151694;ENSG00000165025
GO:1902806	regulation of cell cycle G1/S phase transition	BP	7	174	0.0329665789916044	0.0647696728666153	ENSG00000111087;ENSG00000123374;ENSG00000135679;ENSG00000142208;ENSG00000146648;ENSG00000151694;ENSG00000170312
GO:0004857	enzyme inhibitor activity	MF	12	388	0.0328707891585605	0.0824293286850439	ENSG00000015413;ENSG00000061938;ENSG00000067900;ENSG00000101197;ENSG00000101966;ENSG00000117676;ENSG00000131981;ENSG00000140105;ENSG00000158874;ENSG00000164111;ENSG00000164305;ENSG00000197249
GO:0033365	protein localization to organelle	BP	25	970	0.0327941637082759	0.0647696728666153	ENSG00000044115;ENSG00000080824;ENSG00000082701;ENSG00000091831;ENSG00000096968;ENSG00000100030;ENSG00000102468;ENSG00000103769;ENSG00000107643;ENSG00000109971;ENSG00000112062;ENSG00000112715;ENSG00000128340;ENSG00000134318;ENSG00000135679;ENSG00000142208;ENSG00000143799;ENSG00000156515;ENSG00000165025;ENSG00000168610;ENSG00000170312;ENSG00000174775;ENSG00000180210;ENSG00000197122;ENSG00000262406
GO:0004697	protein kinase C activity	MF	2	17	0.0327391800892379	0.0824293286850439	ENSG00000065675;ENSG00000154229
GO:0005001	transmembrane receptor protein tyrosine phosphatase activity	MF	2	17	0.0327391800892379	0.0824293286850439	ENSG00000081237;ENSG00000132670
GO:0005324	long-chain fatty acid transporter activity	MF	2	17	0.0327391800892379	0.0824293286850439	ENSG00000121769;ENSG00000164687
GO:0019198	transmembrane receptor protein phosphatase activity	MF	2	17	0.0327391800892379	0.0824293286850439	ENSG00000081237;ENSG00000132670
GO:0023026	MHC class II protein complex binding	MF	2	17	0.0327391800892379	0.0824293286850439	ENSG00000080824;ENSG00000109971
GO:0031420	alkali metal ion binding	MF	2	17	0.0327391800892379	0.0824293286850439	ENSG00000133731;ENSG00000163399
GO:0043395	heparan sulfate proteoglycan binding	MF	2	17	0.0327391800892379	0.0824293286850439	ENSG00000081237;ENSG00000164171
GO:0050780	dopamine receptor binding	MF	2	17	0.0327391800892379	0.0824293286850439	ENSG00000151577;ENSG00000179295
GO:0055102	lipase inhibitor activity	MF	2	17	0.0327391800892379	0.0824293286850439	ENSG00000158874;ENSG00000164111
GO:0005319	lipid transporter activity	MF	6	141	0.0327170678854995	0.0824293286850439	ENSG00000121769;ENSG00000125255;ENSG00000137561;ENSG00000138207;ENSG00000158874;ENSG00000164687
GO:0044432	endoplasmic reticulum part	CC	33	1417	0.0324799526555596	0.0893524158323701	ENSG00000057593;ENSG00000067560;ENSG00000070831;ENSG00000088832;ENSG00000100030;ENSG00000100197;ENSG00000100299;ENSG00000109956;ENSG00000113161;ENSG00000115718;ENSG00000117594;ENSG00000126218;ENSG00000138109;ENSG00000138115;ENSG00000143801;ENSG00000146648;ENSG00000151623;ENSG00000151694;ENSG00000158874;ENSG00000163631;ENSG00000170312;ENSG00000174775;ENSG00000180210;ENSG00000184845;ENSG00000186318…
GO:0032153	cell division site	CC	4	72	0.0322751760846878	0.0893524158323701	ENSG00000067560;ENSG00000103769;ENSG00000150093;ENSG00000186298
GO:0043507	positive regulation of JUN kinase activity	BP	4	69	0.0322421536565038	0.0645406582952211	ENSG00000101197;ENSG00000165025;ENSG00000196396;ENSG00000239732
GO:0071300	cellular response to retinoic acid	BP	4	69	0.0322421536565038	0.0645406582952211	ENSG00000066468;ENSG00000124253;ENSG00000132170;ENSG00000172819
GO:0086003	cardiac muscle cell contraction	BP	4	69	0.0322421536565038	0.0645406582952211	ENSG00000113448;ENSG00000163399;ENSG00000163485;ENSG00000184588
GO:0099072	regulation of postsynaptic membrane neurotransmitter receptor levels	BP	4	69	0.0322421536565038	0.0645406582952211	ENSG00000103769;ENSG00000109339;ENSG00000151577;ENSG00000174775
GO:0003091	renal water homeostasis	BP	3	40	0.0321678156981196	0.0644669668934027	ENSG00000072062;ENSG00000085662;ENSG00000103769
GO:0006458	'de novo' protein folding	BP	3	40	0.0321678156981196	0.0644669668934027	ENSG00000088832;ENSG00000107262;ENSG00000109971
GO:0008210	estrogen metabolic process	BP	3	40	0.0321678156981196	0.0644669668934027	ENSG00000100197;ENSG00000138109;ENSG00000138115
GO:0010659	cardiac muscle cell apoptotic process	BP	3	40	0.0321678156981196	0.0644669668934027	ENSG00000096968;ENSG00000113161;ENSG00000140992
GO:0014002	astrocyte development	BP	3	40	0.0321678156981196	0.0644669668934027	ENSG00000128271;ENSG00000146648;ENSG00000163220
GO:0014037	Schwann cell differentiation	BP	3	40	0.0321678156981196	0.0644669668934027	ENSG00000105221;ENSG00000142208;ENSG00000170312
GO:0030866	cortical actin cytoskeleton organization	BP	3	40	0.0321678156981196	0.0644669668934027	ENSG00000067900;ENSG00000104365;ENSG00000134318
GO:0032735	positive regulation of interleukin-12 production	BP	3	40	0.0321678156981196	0.0644669668934027	ENSG00000112062;ENSG00000165025;ENSG00000239732
GO:0048246	macrophage chemotaxis	BP	3	40	0.0321678156981196	0.0644669668934027	ENSG00000100030;ENSG00000131981;ENSG00000271503
GO:0071470	cellular response to osmotic stress	BP	3	40	0.0321678156981196	0.0644669668934027	ENSG00000085662;ENSG00000109339;ENSG00000164305
GO:0006022	aminoglycan metabolic process	BP	7	173	0.0320982517459762	0.0644669668934027	ENSG00000049860;ENSG00000109956;ENSG00000133063;ENSG00000137193;ENSG00000138685;ENSG00000142208;ENSG00000173083
GO:0055001	muscle cell development	BP	7	173	0.0320982517459762	0.0644669668934027	ENSG00000017427;ENSG00000112715;ENSG00000120907;ENSG00000150093;ENSG00000170312;ENSG00000186951;ENSG00000198793
GO:0042157	lipoprotein metabolic process	BP	6	136	0.0318941712663447	0.0641430333457187	ENSG00000117984;ENSG00000138032;ENSG00000138448;ENSG00000158874;ENSG00000177628;ENSG00000186951
GO:0030219	megakaryocyte differentiation	BP	5	101	0.0317351204538945	0.0638418465337129	ENSG00000005961;ENSG00000065675;ENSG00000157404;ENSG00000179295;ENSG00000185245
GO:0031341	regulation of cell killing	BP	5	101	0.0317351204538945	0.0638418465337129	ENSG00000007171;ENSG00000081237;ENSG00000107643;ENSG00000165025;ENSG00000206503
GO:0048709	oligodendrocyte differentiation	BP	5	101	0.0317351204538945	0.0638418465337129	ENSG00000084207;ENSG00000103653;ENSG00000132170;ENSG00000151577;ENSG00000198793
GO:1905954	positive regulation of lipid localization	BP	5	101	0.0317351204538945	0.0638418465337129	ENSG00000025434;ENSG00000069764;ENSG00000121769;ENSG00000131408;ENSG00000198848
GO:1990000	amyloid fibril formation	BP	5	101	0.0317351204538945	0.0638418465337129	ENSG00000088832;ENSG00000090382;ENSG00000118271;ENSG00000135679;ENSG00000186318
GO:0044429	mitochondrial part	CC	27	1108	0.0314222737687193	0.0893524158323701	ENSG00000005882;ENSG00000036473;ENSG00000063854;ENSG00000066926;ENSG00000069535;ENSG00000081181;ENSG00000082175;ENSG00000104687;ENSG00000105552;ENSG00000105607;ENSG00000111275;ENSG00000112096;ENSG00000113580;ENSG00000131981;ENSG00000140263;ENSG00000143801;ENSG00000154229;ENSG00000156515;ENSG00000168610;ENSG00000170312;ENSG00000171552;ENSG00000178568;ENSG00000186298;ENSG00000188257;ENSG00000196396…
GO:0015980	energy derivation by oxidation of organic compounds	BP	10	290	0.0311997773526226	0.0628568953290011	ENSG00000007171;ENSG00000017427;ENSG00000082701;ENSG00000100504;ENSG00000105221;ENSG00000106633;ENSG00000142208;ENSG00000170312;ENSG00000186298;ENSG00000198793
GO:0031674	I band	CC	6	141	0.0310655961279536	0.0893524158323701	ENSG00000066027;ENSG00000088832;ENSG00000120907;ENSG00000143801;ENSG00000149925;ENSG00000184588
GO:0010564	regulation of cell cycle process	BP	21	776	0.0309316876843141	0.0623350609286237	ENSG00000017427;ENSG00000067560;ENSG00000070831;ENSG00000072062;ENSG00000080824;ENSG00000101266;ENSG00000103769;ENSG00000105221;ENSG00000111087;ENSG00000123374;ENSG00000134318;ENSG00000135679;ENSG00000138160;ENSG00000142208;ENSG00000146648;ENSG00000149295;ENSG00000149554;ENSG00000151577;ENSG00000151694;ENSG00000170312;ENSG00000171552
GO:0030534	adult behavior	BP	6	135	0.0309207306306006	0.0623312586956548	ENSG00000102468;ENSG00000116329;ENSG00000149295;ENSG00000151577;ENSG00000184845;ENSG00000186951
GO:0042770	signal transduction in response to DNA damage	BP	6	135	0.0309207306306006	0.0623312586956548	ENSG00000097007;ENSG00000112062;ENSG00000135679;ENSG00000149554;ENSG00000170312;ENSG00000177885
GO:0003198	epithelial to mesenchymal transition involved in endocardial cushion formation	BP	2	16	0.0308866411880164	0.0622990895932047	ENSG00000092969;ENSG00000106799
GO:0009151	purine deoxyribonucleotide metabolic process	BP	2	16	0.0308866411880164	0.0622990895932047	ENSG00000156110;ENSG00000198805
GO:0010820	positive regulation of T cell chemotaxis	BP	2	16	0.0308866411880164	0.0622990895932047	ENSG00000151694;ENSG00000271503
GO:0014048	regulation of glutamate secretion	BP	2	16	0.0308866411880164	0.0622990895932047	ENSG00000128271;ENSG00000163485
GO:0030397	membrane disassembly	BP	2	16	0.0308866411880164	0.0622990895932047	ENSG00000154229;ENSG00000170312
GO:0030540	female genitalia development	BP	2	16	0.0308866411880164	0.0622990895932047	ENSG00000091831;ENSG00000138207
GO:0031269	pseudopodium assembly	BP	2	16	0.0308866411880164	0.0622990895932047	ENSG00000070831;ENSG00000157404
GO:0032310	prostaglandin secretion	BP	2	16	0.0308866411880164	0.0622990895932047	ENSG00000007171;ENSG00000069764
GO:0032604	granulocyte macrophage colony-stimulating factor production	BP	2	16	0.0308866411880164	0.0622990895932047	ENSG00000165025;ENSG00000239732
GO:0032645	regulation of granulocyte macrophage colony-stimulating factor production	BP	2	16	0.0308866411880164	0.0622990895932047	ENSG00000165025;ENSG00000239732
GO:0034310	primary alcohol catabolic process	BP	2	16	0.0308866411880164	0.0622990895932047	ENSG00000105398;ENSG00000111275
GO:0034349	glial cell apoptotic process	BP	2	16	0.0308866411880164	0.0622990895932047	ENSG00000154229;ENSG00000164305
GO:0042754	negative regulation of circadian rhythm	BP	2	16	0.0308866411880164	0.0622990895932047	ENSG00000149295;ENSG00000163485
GO:0043217	myelin maintenance	BP	2	16	0.0308866411880164	0.0622990895932047	ENSG00000105221;ENSG00000142208
GO:0045989	positive regulation of striated muscle contraction	BP	2	16	0.0308866411880164	0.0622990895932047	ENSG00000120907;ENSG00000163399
GO:0046037	GMP metabolic process	BP	2	16	0.0308866411880164	0.0622990895932047	ENSG00000165704;ENSG00000178035
GO:0046500	S-adenosylmethionine metabolic process	BP	2	16	0.0308866411880164	0.0622990895932047	ENSG00000101444;ENSG00000123505
GO:0051081	nuclear envelope disassembly	BP	2	16	0.0308866411880164	0.0622990895932047	ENSG00000154229;ENSG00000170312
GO:0051969	regulation of transmission of nerve impulse	BP	2	16	0.0308866411880164	0.0622990895932047	ENSG00000164171;ENSG00000177628
GO:0060572	morphogenesis of an epithelial bud	BP	2	16	0.0308866411880164	0.0622990895932047	ENSG00000066468;ENSG00000169083
GO:0061684	chaperone-mediated autophagy	BP	2	16	0.0308866411880164	0.0622990895932047	ENSG00000080824;ENSG00000109971
GO:0070365	hepatocyte differentiation	BP	2	16	0.0308866411880164	0.0622990895932047	ENSG00000124253;ENSG00000164171
GO:0090336	positive regulation of brown fat cell differentiation	BP	2	16	0.0308866411880164	0.0622990895932047	ENSG00000112062;ENSG00000137193
GO:0090399	replicative senescence	BP	2	16	0.0308866411880164	0.0622990895932047	ENSG00000149554;ENSG00000196549
GO:0090520	sphingolipid mediated signaling pathway	BP	2	16	0.0308866411880164	0.0622990895932047	ENSG00000105851;ENSG00000142208
GO:1903587	regulation of blood vessel endothelial cell proliferation involved in sprouting angiogenesis	BP	2	16	0.0308866411880164	0.0622990895932047	ENSG00000112715;ENSG00000138685
GO:1905153	regulation of membrane invagination	BP	2	16	0.0308866411880164	0.0622990895932047	ENSG00000132170;ENSG00000164171
GO:2000345	regulation of hepatocyte proliferation	BP	2	16	0.0308866411880164	0.0622990895932047	ENSG00000111087;ENSG00000113578
GO:2000846	regulation of corticosteroid hormone secretion	BP	2	16	0.0308866411880164	0.0622990895932047	ENSG00000143839;ENSG00000179295
GO:0005876	spindle microtubule	CC	4	71	0.0308734441875059	0.0893524158323701	ENSG00000101966;ENSG00000103769;ENSG00000138160;ENSG00000170312
GO:0006687	glycosphingolipid metabolic process	BP	4	68	0.0307802962704445	0.0622990895932047	ENSG00000049860;ENSG00000100299;ENSG00000157404;ENSG00000177628
GO:0021885	forebrain cell migration	BP	4	68	0.0307802962704445	0.0622990895932047	ENSG00000067560;ENSG00000149295;ENSG00000158748;ENSG00000184845
GO:1903902	positive regulation of viral life cycle	BP	4	68	0.0307802962704445	0.0622990895932047	ENSG00000109971;ENSG00000186951;ENSG00000196262;ENSG00000271503
GO:0002377	immunoglobulin production	BP	5	100	0.0305829524888604	0.062271422075096	ENSG00000081237;ENSG00000105220;ENSG00000109471;ENSG00000138207;ENSG00000239732
GO:0045069	regulation of viral genome replication	BP	5	100	0.0305829524888604	0.062271422075096	ENSG00000109971;ENSG00000172183;ENSG00000186951;ENSG00000196262;ENSG00000271503
GO:0010662	regulation of striated muscle cell apoptotic process	BP	3	39	0.0301327508455033	0.0613911247584638	ENSG00000096968;ENSG00000113161;ENSG00000140992
GO:0032094	response to food	BP	3	39	0.0301327508455033	0.0613911247584638	ENSG00000142208;ENSG00000186951;ENSG00000198793
GO:0032733	positive regulation of interleukin-10 production	BP	3	39	0.0301327508455033	0.0613911247584638	ENSG00000165025;ENSG00000168610;ENSG00000239732
GO:0048713	regulation of oligodendrocyte differentiation	BP	3	39	0.0301327508455033	0.0613911247584638	ENSG00000132170;ENSG00000151577;ENSG00000198793
GO:0051590	positive regulation of neurotransmitter transport	BP	3	39	0.0301327508455033	0.0613911247584638	ENSG00000128271;ENSG00000149295;ENSG00000150093
GO:1902042	negative regulation of extrinsic apoptotic signaling pathway via death domain receptors	BP	3	39	0.0301327508455033	0.0613911247584638	ENSG00000082701;ENSG00000164867;ENSG00000171552
GO:0002703	regulation of leukocyte mediated immunity	BP	8	208	0.0296306460868384	0.0604757350486349	ENSG00000081237;ENSG00000105639;ENSG00000109471;ENSG00000128340;ENSG00000140992;ENSG00000157404;ENSG00000165025;ENSG00000206503
GO:0098858	actin-based cell projection	CC	8	217	0.029618093006739	0.0892856104717714	ENSG00000014257;ENSG00000015413;ENSG00000070831;ENSG00000085662;ENSG00000104267;ENSG00000120156;ENSG00000138448;ENSG00000150093
GO:1903320	regulation of protein modification by small protein conjugation or removal	BP	9	247	0.0294975415324552	0.0602219564500988	ENSG00000080824;ENSG00000088832;ENSG00000097007;ENSG00000101197;ENSG00000101966;ENSG00000106799;ENSG00000142208;ENSG00000196262;ENSG00000198793
GO:0006026	aminoglycan catabolic process	BP	4	67	0.0293583962700984	0.0599556906888903	ENSG00000049860;ENSG00000133063;ENSG00000138685;ENSG00000173083
GO:0015370	solute:sodium symporter activity	MF	4	69	0.0293126875888905	0.0824293286850439	ENSG00000100170;ENSG00000103546;ENSG00000125255;ENSG00000140675
GO:0090575	RNA polymerase II transcription factor complex	CC	7	177	0.0293021069596618	0.0887639435217073	ENSG00000025434;ENSG00000111424;ENSG00000132170;ENSG00000134058;ENSG00000168610;ENSG00000177606;ENSG00000186350
GO:0004029	aldehyde dehydrogenase (NAD) activity	MF	2	16	0.0292080180007326	0.0824293286850439	ENSG00000111275;ENSG00000197894
GO:0004698	calcium-dependent protein kinase C activity	MF	2	16	0.0292080180007326	0.0824293286850439	ENSG00000065675;ENSG00000154229
GO:0005005	transmembrane-ephrin receptor activity	MF	2	16	0.0292080180007326	0.0824293286850439	ENSG00000142627;ENSG00000196411
GO:0005159	insulin-like growth factor receptor binding	MF	2	16	0.0292080180007326	0.0824293286850439	ENSG00000017427;ENSG00000143839
GO:0005402	carbohydrate:cation symporter activity	MF	2	16	0.0292080180007326	0.0824293286850439	ENSG00000100170;ENSG00000140675
GO:0010181	FMN binding	MF	2	16	0.0292080180007326	0.0824293286850439	ENSG00000007171;ENSG00000164867
GO:0047498	calcium-dependent phospholipase A2 activity	MF	2	16	0.0292080180007326	0.0824293286850439	ENSG00000069764;ENSG00000188257
GO:0070492	oligosaccharide binding	MF	2	16	0.0292080180007326	0.0824293286850439	ENSG00000115386;ENSG00000174175
GO:0043487	regulation of RNA stability	BP	8	207	0.0289095591167489	0.0590566261148331	ENSG00000067900;ENSG00000109971;ENSG00000112062;ENSG00000134318;ENSG00000142208;ENSG00000154229;ENSG00000162889;ENSG00000198793
GO:0045934	negative regulation of nucleobase-containing compound metabolic process	BP	38	1592	0.0288017757329454	0.0588539407781149	ENSG00000012504;ENSG00000025434;ENSG00000066468;ENSG00000067560;ENSG00000077092;ENSG00000091831;ENSG00000109339;ENSG00000109971;ENSG00000111424;ENSG00000112062;ENSG00000112715;ENSG00000113580;ENSG00000115415;ENSG00000125845;ENSG00000126351;ENSG00000131408;ENSG00000131759;ENSG00000132170;ENSG00000135679;ENSG00000140009;ENSG00000143257;ENSG00000143799;ENSG00000144852;ENSG00000151090;ENSG00000151577…
GO:0002701	negative regulation of production of molecular mediator of immune response	BP	3	38	0.0281680906553007	0.0575761805423041	ENSG00000092969;ENSG00000105639;ENSG00000158874
GO:0019432	triglyceride biosynthetic process	BP	3	38	0.0281680906553007	0.0575761805423041	ENSG00000025434;ENSG00000124253;ENSG00000131408
GO:0032965	regulation of collagen biosynthetic process	BP	3	38	0.0281680906553007	0.0575761805423041	ENSG00000132170;ENSG00000164171;ENSG00000180210
GO:0033014	tetrapyrrole biosynthetic process	BP	3	38	0.0281680906553007	0.0575761805423041	ENSG00000066926;ENSG00000148218;ENSG00000163631
GO:0033762	response to glucagon	BP	3	38	0.0281680906553007	0.0575761805423041	ENSG00000072062;ENSG00000124253;ENSG00000145386
GO:0043457	regulation of cellular respiration	BP	3	38	0.0281680906553007	0.0575761805423041	ENSG00000007171;ENSG00000142208;ENSG00000170312
GO:0044068	modulation by symbiont of host cellular process	BP	3	38	0.0281680906553007	0.0575761805423041	ENSG00000100030;ENSG00000100448;ENSG00000171552
GO:0045622	regulation of T-helper cell differentiation	BP	3	38	0.0281680906553007	0.0575761805423041	ENSG00000105639;ENSG00000109471;ENSG00000131759
GO:0051954	positive regulation of amine transport	BP	3	38	0.0281680906553007	0.0575761805423041	ENSG00000128271;ENSG00000149295;ENSG00000150093
GO:0060338	regulation of type I interferon-mediated signaling pathway	BP	3	38	0.0281680906553007	0.0575761805423041	ENSG00000179295;ENSG00000196396;ENSG00000262406
GO:0060412	ventricular septum morphogenesis	BP	3	38	0.0281680906553007	0.0575761805423041	ENSG00000066468;ENSG00000092969;ENSG00000106799
GO:1902742	apoptotic process involved in development	BP	3	38	0.0281680906553007	0.0575761805423041	ENSG00000092969;ENSG00000111424;ENSG00000149554
GO:0046626	regulation of insulin receptor signaling pathway	BP	4	66	0.0279763155832171	0.0573890270710054	ENSG00000065675;ENSG00000179295;ENSG00000196396;ENSG00000197122
GO:0048857	neural nucleus development	BP	4	66	0.0279763155832171	0.0573890270710054	ENSG00000067560;ENSG00000069535;ENSG00000070831;ENSG00000138685
GO:0007346	regulation of mitotic cell cycle	BP	18	630	0.0278534596735037	0.0571711394493181	ENSG00000017427;ENSG00000070831;ENSG00000072062;ENSG00000080824;ENSG00000097007;ENSG00000103769;ENSG00000123374;ENSG00000135679;ENSG00000138160;ENSG00000142208;ENSG00000146648;ENSG00000149554;ENSG00000151577;ENSG00000151694;ENSG00000154229;ENSG00000170312;ENSG00000171552;ENSG00000179295
GO:1990782	protein tyrosine kinase binding	MF	5	100	0.0273381533610512	0.0805511039421727	ENSG00000080824;ENSG00000150093;ENSG00000168522;ENSG00000179295;ENSG00000196396
GO:0002070	epithelial cell maturation	BP	2	15	0.0273352638366271	0.0561242704168813	ENSG00000082175;ENSG00000085662
GO:0009128	purine nucleoside monophosphate catabolic process	BP	2	15	0.0273352638366271	0.0561242704168813	ENSG00000165704;ENSG00000198805
GO:0019377	glycolipid catabolic process	BP	2	15	0.0273352638366271	0.0561242704168813	ENSG00000049860;ENSG00000177628
GO:0038065	collagen-activated signaling pathway	BP	2	15	0.0273352638366271	0.0561242704168813	ENSG00000164171;ENSG00000165025
GO:0042976	activation of Janus kinase activity	BP	2	15	0.0273352638366271	0.0561242704168813	ENSG00000096968;ENSG00000271503
GO:0045579	positive regulation of B cell differentiation	BP	2	15	0.0273352638366271	0.0561242704168813	ENSG00000109471;ENSG00000165025
GO:0045820	negative regulation of glycolytic process	BP	2	15	0.0273352638366271	0.0561242704168813	ENSG00000168610;ENSG00000186951
GO:0046184	aldehyde biosynthetic process	BP	2	15	0.0273352638366271	0.0561242704168813	ENSG00000111669;ENSG00000125845
GO:0048012	hepatocyte growth factor receptor signaling pathway	BP	2	15	0.0273352638366271	0.0561242704168813	ENSG00000105976;ENSG00000196396
GO:0050667	homocysteine metabolic process	BP	2	15	0.0273352638366271	0.0561242704168813	ENSG00000015413;ENSG00000100714
GO:0050746	regulation of lipoprotein metabolic process	BP	2	15	0.0273352638366271	0.0561242704168813	ENSG00000138448;ENSG00000177628
GO:0050930	induction of positive chemotaxis	BP	2	15	0.0273352638366271	0.0561242704168813	ENSG00000112715;ENSG00000119630
GO:0051238	sequestering of metal ion	BP	2	15	0.0273352638366271	0.0561242704168813	ENSG00000148346;ENSG00000163220
GO:0051299	centrosome separation	BP	2	15	0.0273352638366271	0.0561242704168813	ENSG00000138160;ENSG00000149554
GO:0051956	negative regulation of amino acid transport	BP	2	15	0.0273352638366271	0.0561242704168813	ENSG00000135312;ENSG00000163485
GO:0060099	regulation of phagocytosis, engulfment	BP	2	15	0.0273352638366271	0.0561242704168813	ENSG00000132170;ENSG00000164171
GO:0070885	negative regulation of calcineurin-NFAT signaling cascade	BP	2	15	0.0273352638366271	0.0561242704168813	ENSG00000082701;ENSG00000198793
GO:0071474	cellular hyperosmotic response	BP	2	15	0.0273352638366271	0.0561242704168813	ENSG00000085662;ENSG00000109339
GO:0090185	negative regulation of kidney development	BP	2	15	0.0273352638366271	0.0561242704168813	ENSG00000100985;ENSG00000115415
GO:0106057	negative regulation of calcineurin-mediated signaling	BP	2	15	0.0273352638366271	0.0561242704168813	ENSG00000082701;ENSG00000198793
GO:1901386	negative regulation of voltage-gated calcium channel activity	BP	2	15	0.0273352638366271	0.0561242704168813	ENSG00000149295;ENSG00000151577
GO:1905063	regulation of vascular smooth muscle cell differentiation	BP	2	15	0.0273352638366271	0.0561242704168813	ENSG00000112096;ENSG00000157404
GO:2001044	regulation of integrin-mediated signaling pathway	BP	2	15	0.0273352638366271	0.0561242704168813	ENSG00000044115;ENSG00000109743
GO:0030316	osteoclast differentiation	BP	5	97	0.0272859854432344	0.0561242704168813	ENSG00000104267;ENSG00000112062;ENSG00000142627;ENSG00000197122;ENSG00000198793
GO:0061326	renal tubule development	BP	5	97	0.0272859854432344	0.0561242704168813	ENSG00000112715;ENSG00000113578;ENSG00000115415;ENSG00000125845;ENSG00000138685
GO:1902679	negative regulation of RNA biosynthetic process	BP	33	1338	0.0271258050779632	0.0561133451221442	ENSG00000012504;ENSG00000025434;ENSG00000066468;ENSG00000077092;ENSG00000091831;ENSG00000109339;ENSG00000109971;ENSG00000111424;ENSG00000112715;ENSG00000113580;ENSG00000115415;ENSG00000125845;ENSG00000126351;ENSG00000131408;ENSG00000131759;ENSG00000132170;ENSG00000135679;ENSG00000140009;ENSG00000143257;ENSG00000143799;ENSG00000144852;ENSG00000151090;ENSG00000151577;ENSG00000168610;ENSG00000169083…
GO:0005796	Golgi lumen	CC	5	101	0.0270941989934955	0.082477929289023	ENSG00000057593;ENSG00000115718;ENSG00000126218;ENSG00000156103;ENSG00000180210
GO:0000791	euchromatin	CC	3	39	0.0270142710302977	0.082477929289023	ENSG00000012504;ENSG00000096968;ENSG00000177606
GO:0006357	regulation of transcription by RNA polymerase II	BP	59	2655	0.0270073182976834	0.055885062132394	ENSG00000012504;ENSG00000017427;ENSG00000025434;ENSG00000049860;ENSG00000066468;ENSG00000067560;ENSG00000077092;ENSG00000082175;ENSG00000091831;ENSG00000092969;ENSG00000097007;ENSG00000101966;ENSG00000104365;ENSG00000105976;ENSG00000109339;ENSG00000109471;ENSG00000111087;ENSG00000111424;ENSG00000112062;ENSG00000112096;ENSG00000112715;ENSG00000113578;ENSG00000113580;ENSG00000115415;ENSG00000117676…
GO:0002460	adaptive immune response based on somatic recombination of immune receptors built from immunoglobulin superfamily domains	BP	12	365	0.0267928619138144	0.0554579961059435	ENSG00000065675;ENSG00000081237;ENSG00000105639;ENSG00000109471;ENSG00000151694;ENSG00000159403;ENSG00000165704;ENSG00000168610;ENSG00000174775;ENSG00000182326;ENSG00000198793;ENSG00000206503
GO:0007585	respiratory gaseous exchange	BP	4	65	0.0266338945338221	0.0551455628913605	ENSG00000114854;ENSG00000150540;ENSG00000163485;ENSG00000197894
GO:0022029	telencephalon cell migration	BP	4	65	0.0266338945338221	0.0551455628913605	ENSG00000067560;ENSG00000149295;ENSG00000158748;ENSG00000184845
GO:0050766	positive regulation of phagocytosis	BP	4	65	0.0266338945338221	0.0551455628913605	ENSG00000081237;ENSG00000132170;ENSG00000158874;ENSG00000164171
GO:0072171	mesonephric tubule morphogenesis	BP	4	65	0.0266338945338221	0.0551455628913605	ENSG00000112715;ENSG00000113578;ENSG00000125845;ENSG00000138685
GO:1903507	negative regulation of nucleic acid-templated transcription	BP	33	1336	0.0266275298017531	0.0551455628913605	ENSG00000012504;ENSG00000025434;ENSG00000066468;ENSG00000077092;ENSG00000091831;ENSG00000109339;ENSG00000109971;ENSG00000111424;ENSG00000112715;ENSG00000113580;ENSG00000115415;ENSG00000125845;ENSG00000126351;ENSG00000131408;ENSG00000131759;ENSG00000132170;ENSG00000135679;ENSG00000140009;ENSG00000143257;ENSG00000143799;ENSG00000144852;ENSG00000151090;ENSG00000151577;ENSG00000168610;ENSG00000169083…
GO:0034645	cellular macromolecule biosynthetic process	BP	103	5005	0.0266091624147268	0.0551455628913605	ENSG00000011485;ENSG00000012504;ENSG00000017427;ENSG00000025434;ENSG00000049860;ENSG00000065675;ENSG00000066468;ENSG00000067560;ENSG00000067900;ENSG00000069764;ENSG00000070831;ENSG00000077092;ENSG00000080824;ENSG00000082175;ENSG00000082701;ENSG00000091831;ENSG00000092969;ENSG00000096968;ENSG00000097007;ENSG00000100030;ENSG00000101336;ENSG00000101966;ENSG00000104365;ENSG00000105221;ENSG00000105639…
GO:0016853	isomerase activity	MF	7	171	0.0264036376873076	0.0779873298520231	ENSG00000088832;ENSG00000105220;ENSG00000111669;ENSG00000119383;ENSG00000196262;ENSG00000198900;ENSG00000243955
GO:0006813	potassium ion transport	BP	9	242	0.0263353535066011	0.0546261845147489	ENSG00000102468;ENSG00000106633;ENSG00000149295;ENSG00000150093;ENSG00000150594;ENSG00000151577;ENSG00000163399;ENSG00000163485;ENSG00000184845
GO:0060969	negative regulation of gene silencing	BP	3	37	0.0262740993006383	0.0545155828484258	ENSG00000091831;ENSG00000132170;ENSG00000168610
GO:0090207	regulation of triglyceride metabolic process	BP	3	37	0.0262740993006383	0.0545155828484258	ENSG00000025434;ENSG00000105851;ENSG00000131408
GO:0097421	liver regeneration	BP	3	37	0.0262740993006383	0.0545155828484258	ENSG00000111087;ENSG00000115386;ENSG00000146648
GO:1901661	quinone metabolic process	BP	3	37	0.0262740993006383	0.0545155828484258	ENSG00000085662;ENSG00000113161;ENSG00000124588
GO:1903539	protein localization to postsynaptic membrane	BP	3	37	0.0262740993006383	0.0545155828484258	ENSG00000103769;ENSG00000109339;ENSG00000174775
GO:1901264	carbohydrate derivative transport	BP	5	96	0.026239629626824	0.0545155828484258	ENSG00000069764;ENSG00000100170;ENSG00000140675;ENSG00000146648;ENSG00000163485
GO:0045892	negative regulation of transcription, DNA-templated	BP	33	1334	0.0261364552786833	0.0543284091576259	ENSG00000012504;ENSG00000025434;ENSG00000066468;ENSG00000077092;ENSG00000091831;ENSG00000109339;ENSG00000109971;ENSG00000111424;ENSG00000112715;ENSG00000113580;ENSG00000115415;ENSG00000125845;ENSG00000126351;ENSG00000131408;ENSG00000131759;ENSG00000132170;ENSG00000135679;ENSG00000140009;ENSG00000143257;ENSG00000143799;ENSG00000144852;ENSG00000151090;ENSG00000151577;ENSG00000168610;ENSG00000169083…
GO:0016620	oxidoreductase activity, acting on the aldehyde or oxo group of donors, NAD or NADP as acceptor	MF	3	38	0.0260624918537593	0.0771679159777568	ENSG00000085662;ENSG00000111275;ENSG00000197894
GO:0042805	actinin binding	MF	3	38	0.0260624918537593	0.0771679159777568	ENSG00000128271;ENSG00000131759;ENSG00000132170
GO:0000900	translation repressor activity, mRNA regulatory element binding	MF	2	15	0.0258409847478956	0.0768880406135174	ENSG00000131759;ENSG00000228716
GO:0004089	carbonate dehydratase activity	MF	2	15	0.0258409847478956	0.0768880406135174	ENSG00000104267;ENSG00000133742
GO:0004953	icosanoid receptor activity	MF	2	15	0.0258409847478956	0.0768880406135174	ENSG00000132170;ENSG00000213903
GO:0048185	activin binding	MF	2	15	0.0258409847478956	0.0768880406135174	ENSG00000088832;ENSG00000106799
GO:0070402	NADPH binding	MF	2	15	0.0258409847478956	0.0768880406135174	ENSG00000113161;ENSG00000228716
GO:0034250	positive regulation of cellular amide metabolic process	BP	7	165	0.0256993882070921	0.0534360652826435	ENSG00000067560;ENSG00000100030;ENSG00000134318;ENSG00000164171;ENSG00000164305;ENSG00000198793;ENSG00000271503
GO:0030017	sarcomere	CC	8	211	0.0256407228308079	0.0788261825640183	ENSG00000066027;ENSG00000087245;ENSG00000088832;ENSG00000114854;ENSG00000120907;ENSG00000143801;ENSG00000149925;ENSG00000184588
GO:0016126	sterol biosynthetic process	BP	4	64	0.025330951596466	0.0526859259597198	ENSG00000113161;ENSG00000113578;ENSG00000160752;ENSG00000198848
GO:0040014	regulation of multicellular organism growth	BP	4	64	0.025330951596466	0.0526859259597198	ENSG00000017427;ENSG00000043591;ENSG00000149295;ENSG00000168610
GO:0060675	ureteric bud morphogenesis	BP	4	64	0.025330951596466	0.0526859259597198	ENSG00000112715;ENSG00000113578;ENSG00000125845;ENSG00000138685
GO:0030673	axolemma	CC	2	15	0.0252496393419287	0.0780100797578992	ENSG00000128271;ENSG00000163485
GO:0098845	postsynaptic endosome	CC	2	15	0.0252496393419287	0.0780100797578992	ENSG00000103769;ENSG00000144566
GO:0051092	positive regulation of NF-kappaB transcription factor activity	BP	7	164	0.0249663793098083	0.0519748435677076	ENSG00000065675;ENSG00000104365;ENSG00000163220;ENSG00000168610;ENSG00000169083;ENSG00000196262;ENSG00000239732
GO:0016323	basolateral plasma membrane	CC	9	250	0.0249123160048692	0.0777414484373054	ENSG00000104267;ENSG00000105976;ENSG00000120156;ENSG00000146648;ENSG00000150594;ENSG00000163399;ENSG00000163485;ENSG00000178568;ENSG00000239732
GO:0045664	regulation of neuron differentiation	BP	19	666	0.024585502833198	0.0511974471120413	ENSG00000067560;ENSG00000067900;ENSG00000077782;ENSG00000082701;ENSG00000097007;ENSG00000103769;ENSG00000107130;ENSG00000109471;ENSG00000112715;ENSG00000115386;ENSG00000125845;ENSG00000131759;ENSG00000135679;ENSG00000142208;ENSG00000163220;ENSG00000169032;ENSG00000184160;ENSG00000198793;ENSG00000274286
GO:0003230	cardiac atrium development	BP	3	36	0.0244509781723409	0.0509327438618753	ENSG00000092969;ENSG00000125845;ENSG00000135679
GO:0009164	nucleoside catabolic process	BP	3	36	0.0244509781723409	0.0509327438618753	ENSG00000101444;ENSG00000165704;ENSG00000198805
GO:0010665	regulation of cardiac muscle cell apoptotic process	BP	3	36	0.0244509781723409	0.0509327438618753	ENSG00000096968;ENSG00000113161;ENSG00000140992
GO:0010762	regulation of fibroblast migration	BP	3	36	0.0244509781723409	0.0509327438618753	ENSG00000138685;ENSG00000142208;ENSG00000150093
GO:0030224	monocyte differentiation	BP	3	36	0.0244509781723409	0.0509327438618753	ENSG00000112715;ENSG00000132170;ENSG00000177606
GO:0039694	viral RNA genome replication	BP	3	36	0.0244509781723409	0.0509327438618753	ENSG00000070831;ENSG00000134318;ENSG00000144566
GO:0051194	positive regulation of cofactor metabolic process	BP	3	36	0.0244509781723409	0.0509327438618753	ENSG00000017427;ENSG00000102468;ENSG00000112096
GO:0051973	positive regulation of telomerase activity	BP	3	36	0.0244509781723409	0.0509327438618753	ENSG00000065675;ENSG00000080824;ENSG00000100030
GO:0070670	response to interleukin-4	BP	3	36	0.0244509781723409	0.0509327438618753	ENSG00000105639;ENSG00000148218;ENSG00000178035
GO:1901385	regulation of voltage-gated calcium channel activity	BP	3	36	0.0244509781723409	0.0509327438618753	ENSG00000149295;ENSG00000151577;ENSG00000184588
GO:1903131	mononuclear cell differentiation	BP	3	36	0.0244509781723409	0.0509327438618753	ENSG00000112715;ENSG00000132170;ENSG00000177606
GO:0030551	cyclic nucleotide binding	MF	3	37	0.0243011515856158	0.0732057078860216	ENSG00000113448;ENSG00000138735;ENSG00000184588
GO:0060993	kidney morphogenesis	BP	5	94	0.0242247906437923	0.0506304018564904	ENSG00000112715;ENSG00000113578;ENSG00000115415;ENSG00000125845;ENSG00000138685
GO:0072080	nephron tubule development	BP	5	94	0.0242247906437923	0.0506304018564904	ENSG00000112715;ENSG00000113578;ENSG00000115415;ENSG00000125845;ENSG00000138685
GO:0070507	regulation of microtubule cytoskeleton organization	BP	8	200	0.024199005556773	0.0506072934224418	ENSG00000067560;ENSG00000067900;ENSG00000082701;ENSG00000097007;ENSG00000105976;ENSG00000134318;ENSG00000138160;ENSG00000149554
GO:0044003	modification by symbiont of host morphology or physiology	BP	4	63	0.0240672831663039	0.0503471445719453	ENSG00000100030;ENSG00000100448;ENSG00000171552;ENSG00000186350
GO:0045604	regulation of epidermal cell differentiation	BP	4	63	0.0240672831663039	0.0503471445719453	ENSG00000067900;ENSG00000111424;ENSG00000134318;ENSG00000143387
GO:0061077	chaperone-mediated protein folding	BP	4	63	0.0240672831663039	0.0503471445719453	ENSG00000088832;ENSG00000101266;ENSG00000107262;ENSG00000109971
GO:1904356	regulation of telomere maintenance via telomere lengthening	BP	4	63	0.0240672831663039	0.0503471445719453	ENSG00000065675;ENSG00000100030;ENSG00000143799;ENSG00000197122
GO:0002371	dendritic cell cytokine production	BP	2	14	0.0239622334036402	0.0501884998323119	ENSG00000105639;ENSG00000157404
GO:0002730	regulation of dendritic cell cytokine production	BP	2	14	0.0239622334036402	0.0501884998323119	ENSG00000105639;ENSG00000157404
GO:0003376	sphingosine-1-phosphate receptor signaling pathway	BP	2	14	0.0239622334036402	0.0501884998323119	ENSG00000105851;ENSG00000142208
GO:0007100	mitotic centrosome separation	BP	2	14	0.0239622334036402	0.0501884998323119	ENSG00000138160;ENSG00000149554
GO:0009169	purine ribonucleoside monophosphate catabolic process	BP	2	14	0.0239622334036402	0.0501884998323119	ENSG00000165704;ENSG00000198805
GO:0010763	positive regulation of fibroblast migration	BP	2	14	0.0239622334036402	0.0501884998323119	ENSG00000142208;ENSG00000150093
GO:0010889	regulation of sequestering of triglyceride	BP	2	14	0.0239622334036402	0.0501884998323119	ENSG00000132170;ENSG00000186951
GO:0010988	regulation of low-density lipoprotein particle clearance	BP	2	14	0.0239622334036402	0.0501884998323119	ENSG00000012504;ENSG00000103653
GO:0021859	pyramidal neuron differentiation	BP	2	14	0.0239622334036402	0.0501884998323119	ENSG00000066468;ENSG00000177628
GO:0031272	regulation of pseudopodium assembly	BP	2	14	0.0239622334036402	0.0501884998323119	ENSG00000070831;ENSG00000157404
GO:0032488	Cdc42 protein signal transduction	BP	2	14	0.0239622334036402	0.0501884998323119	ENSG00000070831;ENSG00000097007
GO:0032725	positive regulation of granulocyte macrophage colony-stimulating factor production	BP	2	14	0.0239622334036402	0.0501884998323119	ENSG00000165025;ENSG00000239732
GO:0034370	triglyceride-rich lipoprotein particle remodeling	BP	2	14	0.0239622334036402	0.0501884998323119	ENSG00000012504;ENSG00000158874
GO:0034393	positive regulation of smooth muscle cell apoptotic process	BP	2	14	0.0239622334036402	0.0501884998323119	ENSG00000112096;ENSG00000132170
GO:0035810	positive regulation of urine volume	BP	2	14	0.0239622334036402	0.0501884998323119	ENSG00000128271;ENSG00000149295
GO:0036444	calcium import into the mitochondrion	BP	2	14	0.0239622334036402	0.0501884998323119	ENSG00000142208;ENSG00000143801
GO:0042659	regulation of cell fate specification	BP	2	14	0.0239622334036402	0.0501884998323119	ENSG00000138685;ENSG00000169083
GO:0042921	glucocorticoid receptor signaling pathway	BP	2	14	0.0239622334036402	0.0501884998323119	ENSG00000011485;ENSG00000113580
GO:0043173	nucleotide salvage	BP	2	14	0.0239622334036402	0.0501884998323119	ENSG00000156110;ENSG00000165704
GO:0045059	positive thymic T cell selection	BP	2	14	0.0239622334036402	0.0501884998323119	ENSG00000081237;ENSG00000115085
GO:0045986	negative regulation of smooth muscle contraction	BP	2	14	0.0239622334036402	0.0501884998323119	ENSG00000163485;ENSG00000184160
GO:0048291	isotype switching to IgG isotypes	BP	2	14	0.0239622334036402	0.0501884998323119	ENSG00000081237;ENSG00000109471
GO:0051481	negative regulation of cytosolic calcium ion concentration	BP	2	14	0.0239622334036402	0.0501884998323119	ENSG00000149295;ENSG00000151577
GO:0051547	regulation of keratinocyte migration	BP	2	14	0.0239622334036402	0.0501884998323119	ENSG00000100985;ENSG00000198793
GO:0051974	negative regulation of telomerase activity	BP	2	14	0.0239622334036402	0.0501884998323119	ENSG00000132170;ENSG00000197122
GO:0052803	imidazole-containing compound metabolic process	BP	2	14	0.0239622334036402	0.0501884998323119	ENSG00000100714;ENSG00000150540
GO:0060123	regulation of growth hormone secretion	BP	2	14	0.0239622334036402	0.0501884998323119	ENSG00000149295;ENSG00000179295
GO:0060456	positive regulation of digestive system process	BP	2	14	0.0239622334036402	0.0501884998323119	ENSG00000131408;ENSG00000196689
GO:0097154	GABAergic neuron differentiation	BP	2	14	0.0239622334036402	0.0501884998323119	ENSG00000149295;ENSG00000184845
GO:1901070	guanosine-containing compound biosynthetic process	BP	2	14	0.0239622334036402	0.0501884998323119	ENSG00000165704;ENSG00000178035
GO:1901077	regulation of relaxation of muscle	BP	2	14	0.0239622334036402	0.0501884998323119	ENSG00000113448;ENSG00000184588
GO:1903799	negative regulation of production of miRNAs involved in gene silencing by miRNA	BP	2	14	0.0239622334036402	0.0501884998323119	ENSG00000091831;ENSG00000168610
GO:1905666	regulation of protein localization to endosome	BP	2	14	0.0239622334036402	0.0501884998323119	ENSG00000112715;ENSG00000134318
GO:0007281	germ cell development	BP	10	277	0.0237545476168916	0.0501884998323119	ENSG00000017427;ENSG00000049860;ENSG00000072062;ENSG00000131759;ENSG00000142208;ENSG00000157404;ENSG00000171552;ENSG00000197122;ENSG00000198793;ENSG00000214274
GO:0010717	regulation of epithelial to mesenchymal transition	BP	5	93	0.0232559170474348	0.0492191752232744	ENSG00000092969;ENSG00000106799;ENSG00000113575;ENSG00000125845;ENSG00000198793
GO:0110053	regulation of actin filament organization	BP	10	276	0.0232407609541756	0.0492022517797581	ENSG00000067560;ENSG00000067900;ENSG00000070831;ENSG00000097007;ENSG00000101336;ENSG00000105976;ENSG00000106799;ENSG00000134318;ENSG00000177885;ENSG00000198793
GO:0031090	organelle membrane	CC	64	3017	0.0229420575297289	0.0719546349796043	ENSG00000005844;ENSG00000005961;ENSG00000007171;ENSG00000014257;ENSG00000036473;ENSG00000054116;ENSG00000061938;ENSG00000066926;ENSG00000067560;ENSG00000067900;ENSG00000069535;ENSG00000070831;ENSG00000081237;ENSG00000082175;ENSG00000088832;ENSG00000097007;ENSG00000103769;ENSG00000105220;ENSG00000109743;ENSG00000109956;ENSG00000109971;ENSG00000113140;ENSG00000113161;ENSG00000113441;ENSG00000116329…
GO:0010812	negative regulation of cell-substrate adhesion	BP	4	62	0.0228426633460769	0.0483743551661759	ENSG00000067560;ENSG00000122194;ENSG00000197122;ENSG00000262406
GO:0042306	regulation of protein import into nucleus	BP	4	62	0.0228426633460769	0.0483743551661759	ENSG00000096968;ENSG00000100030;ENSG00000112062;ENSG00000170312
GO:1903793	positive regulation of anion transport	BP	4	62	0.0228426633460769	0.0483743551661759	ENSG00000069764;ENSG00000121769;ENSG00000128271;ENSG00000150093
GO:0006779	porphyrin-containing compound biosynthetic process	BP	3	35	0.0226988627162721	0.0481143073985879	ENSG00000066926;ENSG00000148218;ENSG00000163631
GO:0010644	cell communication by electrical coupling	BP	3	35	0.0226988627162721	0.0481143073985879	ENSG00000072062;ENSG00000113448;ENSG00000163399
GO:0015721	bile acid and bile salt transport	BP	3	35	0.0226988627162721	0.0481143073985879	ENSG00000012504;ENSG00000125255;ENSG00000186350
GO:0021884	forebrain neuron development	BP	3	35	0.0226988627162721	0.0481143073985879	ENSG00000066468;ENSG00000149295;ENSG00000184845
GO:0045730	respiratory burst	BP	3	35	0.0226988627162721	0.0481143073985879	ENSG00000101336;ENSG00000105851;ENSG00000128340
GO:1901099	negative regulation of signal transduction in absence of ligand	BP	3	35	0.0226988627162721	0.0481143073985879	ENSG00000044115;ENSG00000142208;ENSG00000171552
GO:2001240	negative regulation of extrinsic apoptotic signaling pathway in absence of ligand	BP	3	35	0.0226988627162721	0.0481143073985879	ENSG00000044115;ENSG00000142208;ENSG00000171552
GO:0005172	vascular endothelial growth factor receptor binding	MF	2	14	0.0226447236085015	0.0683859358850257	ENSG00000112715;ENSG00000119630
GO:0007010	cytoskeleton organization	BP	36	1463	0.0221283381938161	0.0470064729730771	ENSG00000044115;ENSG00000067560;ENSG00000067900;ENSG00000070831;ENSG00000082701;ENSG00000096968;ENSG00000097007;ENSG00000100030;ENSG00000101336;ENSG00000103769;ENSG00000104365;ENSG00000105976;ENSG00000106799;ENSG00000109743;ENSG00000119383;ENSG00000120156;ENSG00000123374;ENSG00000128340;ENSG00000134318;ENSG00000137843;ENSG00000138160;ENSG00000140992;ENSG00000149554;ENSG00000149925;ENSG00000150093…
GO:0030163	protein catabolic process	BP	26	981	0.0220792888954146	0.0469167820931631	ENSG00000007171;ENSG00000067900;ENSG00000072062;ENSG00000080824;ENSG00000082701;ENSG00000101266;ENSG00000109971;ENSG00000113161;ENSG00000117984;ENSG00000123374;ENSG00000135679;ENSG00000142208;ENSG00000143387;ENSG00000146648;ENSG00000148218;ENSG00000150594;ENSG00000163131;ENSG00000164733;ENSG00000170312;ENSG00000173083;ENSG00000174080;ENSG00000177628;ENSG00000189283;ENSG00000197561;ENSG00000198793…
GO:0019731	antibacterial humoral response	BP	4	61	0.021656843751155	0.0460333530027644	ENSG00000100448;ENSG00000197561;ENSG00000206503;ENSG00000214274
GO:0051145	smooth muscle cell differentiation	BP	4	61	0.021656843751155	0.0460333530027644	ENSG00000066468;ENSG00000112096;ENSG00000112715;ENSG00000157404
GO:0048018	receptor ligand activity	MF	15	495	0.0216293850693544	0.0654829632974704	ENSG00000017427;ENSG00000092969;ENSG00000105220;ENSG00000109471;ENSG00000112715;ENSG00000113578;ENSG00000115386;ENSG00000118271;ENSG00000119630;ENSG00000125845;ENSG00000131981;ENSG00000138685;ENSG00000180210;ENSG00000197635;ENSG00000271503
GO:0016757	transferase activity, transferring glycosyl groups	MF	10	281	0.0215923647968675	0.0654829632974704	ENSG00000049860;ENSG00000099810;ENSG00000100504;ENSG00000109956;ENSG00000114491;ENSG00000143799;ENSG00000165704;ENSG00000175164;ENSG00000177628;ENSG00000198805
GO:0051928	positive regulation of calcium ion transport	BP	6	124	0.0214789920746261	0.0456835758393163	ENSG00000097007;ENSG00000131981;ENSG00000140992;ENSG00000180210;ENSG00000184845;ENSG00000271503
GO:0043043	peptide biosynthetic process	BP	20	701	0.0214172474426575	0.0455663543114373	ENSG00000063854;ENSG00000067560;ENSG00000067900;ENSG00000100030;ENSG00000105221;ENSG00000117676;ENSG00000131759;ENSG00000134318;ENSG00000134684;ENSG00000140105;ENSG00000142208;ENSG00000146648;ENSG00000164171;ENSG00000168610;ENSG00000196730;ENSG00000197561;ENSG00000198793;ENSG00000214274;ENSG00000228716;ENSG00000271503
GO:0006919	activation of cysteine-type endopeptidase activity involved in apoptotic process	BP	5	91	0.0213942190213003	0.0455314565234982	ENSG00000096968;ENSG00000132170;ENSG00000137752;ENSG00000163220;ENSG00000182866
GO:0043470	regulation of carbohydrate catabolic process	BP	5	91	0.0213942190213003	0.0455314565234982	ENSG00000017427;ENSG00000102468;ENSG00000106633;ENSG00000168610;ENSG00000186951
GO:0090559	regulation of membrane permeability	BP	5	91	0.0213942190213003	0.0455314565234982	ENSG00000082701;ENSG00000107643;ENSG00000168610;ENSG00000171552;ENSG00000198793
GO:0097306	cellular response to alcohol	BP	5	91	0.0213942190213003	0.0455314565234982	ENSG00000044115;ENSG00000112096;ENSG00000132170;ENSG00000142208;ENSG00000198848
GO:0043488	regulation of mRNA stability	BP	8	195	0.0211833055997418	0.0451385042112947	ENSG00000067900;ENSG00000109971;ENSG00000112062;ENSG00000134318;ENSG00000142208;ENSG00000154229;ENSG00000162889;ENSG00000198793
GO:0009059	macromolecule biosynthetic process	BP	105	5071	0.0211327064766681	0.0450446522666449	ENSG00000011485;ENSG00000012504;ENSG00000017427;ENSG00000025434;ENSG00000049860;ENSG00000065675;ENSG00000066468;ENSG00000067560;ENSG00000067900;ENSG00000069764;ENSG00000070831;ENSG00000077092;ENSG00000080824;ENSG00000082175;ENSG00000082701;ENSG00000084207;ENSG00000091831;ENSG00000092969;ENSG00000096968;ENSG00000097007;ENSG00000100030;ENSG00000101336;ENSG00000101966;ENSG00000104365;ENSG00000105221…
GO:0002347	response to tumor cell	BP	3	34	0.0210178191640201	0.0448136684130146	ENSG00000150540;ENSG00000196730;ENSG00000206503
GO:0032373	positive regulation of sterol transport	BP	3	34	0.0210178191640201	0.0448136684130146	ENSG00000025434;ENSG00000131408;ENSG00000198848
GO:0032376	positive regulation of cholesterol transport	BP	3	34	0.0210178191640201	0.0448136684130146	ENSG00000025434;ENSG00000131408;ENSG00000198848
GO:0043537	negative regulation of blood vessel endothelial cell migration	BP	3	34	0.0210178191640201	0.0448136684130146	ENSG00000067560;ENSG00000132170;ENSG00000138685
GO:0065005	protein-lipid complex assembly	BP	3	34	0.0210178191640201	0.0448136684130146	ENSG00000072062;ENSG00000131408;ENSG00000158874
GO:0106056	regulation of calcineurin-mediated signaling	BP	3	34	0.0210178191640201	0.0448136684130146	ENSG00000017427;ENSG00000082701;ENSG00000198793
GO:0001103	RNA polymerase II repressing transcription factor binding	MF	3	35	0.0209789199543244	0.0638328443836352	ENSG00000132170;ENSG00000168610;ENSG00000186951
GO:0002679	respiratory burst involved in defense response	BP	2	13	0.0207749417399656	0.044378426993175	ENSG00000101336;ENSG00000105851
GO:0003222	ventricular trabecula myocardium morphogenesis	BP	2	13	0.0207749417399656	0.044378426993175	ENSG00000092969;ENSG00000106799
GO:0006068	ethanol catabolic process	BP	2	13	0.0207749417399656	0.044378426993175	ENSG00000105398;ENSG00000111275
GO:0006568	tryptophan metabolic process	BP	2	13	0.0207749417399656	0.044378426993175	ENSG00000105607;ENSG00000171097
GO:0006596	polyamine biosynthetic process	BP	2	13	0.0207749417399656	0.044378426993175	ENSG00000116649;ENSG00000123505
GO:0009635	response to herbicide	BP	2	13	0.0207749417399656	0.044378426993175	ENSG00000148218;ENSG00000148346
GO:0010623	programmed cell death involved in cell development	BP	2	13	0.0207749417399656	0.044378426993175	ENSG00000138685;ENSG00000157404
GO:0010839	negative regulation of keratinocyte proliferation	BP	2	13	0.0207749417399656	0.044378426993175	ENSG00000066468;ENSG00000111424
GO:0010867	positive regulation of triglyceride biosynthetic process	BP	2	13	0.0207749417399656	0.044378426993175	ENSG00000025434;ENSG00000131408
GO:0014733	regulation of skeletal muscle adaptation	BP	2	13	0.0207749417399656	0.044378426993175	ENSG00000114854;ENSG00000198793
GO:0018206	peptidyl-methionine modification	BP	2	13	0.0207749417399656	0.044378426993175	ENSG00000111142;ENSG00000158874
GO:0021936	regulation of cerebellar granule cell precursor proliferation	BP	2	13	0.0207749417399656	0.044378426993175	ENSG00000111087;ENSG00000138685
GO:0031274	positive regulation of pseudopodium assembly	BP	2	13	0.0207749417399656	0.044378426993175	ENSG00000070831;ENSG00000157404
GO:0032230	positive regulation of synaptic transmission, GABAergic	BP	2	13	0.0207749417399656	0.044378426993175	ENSG00000120907;ENSG00000128271
GO:0032372	negative regulation of sterol transport	BP	2	13	0.0207749417399656	0.044378426993175	ENSG00000069764;ENSG00000158874
GO:0032375	negative regulation of cholesterol transport	BP	2	13	0.0207749417399656	0.044378426993175	ENSG00000069764;ENSG00000158874
GO:0032429	regulation of phospholipase A2 activity	BP	2	13	0.0207749417399656	0.044378426993175	ENSG00000146648;ENSG00000214274
GO:0033148	positive regulation of intracellular estrogen receptor signaling pathway	BP	2	13	0.0207749417399656	0.044378426993175	ENSG00000143799;ENSG00000169083
GO:0035112	genitalia morphogenesis	BP	2	13	0.0207749417399656	0.044378426993175	ENSG00000138207;ENSG00000169083
GO:0035630	bone mineralization involved in bone maturation	BP	2	13	0.0207749417399656	0.044378426993175	ENSG00000017427;ENSG00000125845
GO:0042492	gamma-delta T cell differentiation	BP	2	13	0.0207749417399656	0.044378426993175	ENSG00000081237;ENSG00000165025
GO:0042635	positive regulation of hair cycle	BP	2	13	0.0207749417399656	0.044378426993175	ENSG00000092969;ENSG00000173083
GO:0043568	positive regulation of insulin-like growth factor receptor signaling pathway	BP	2	13	0.0207749417399656	0.044378426993175	ENSG00000017427;ENSG00000169083
GO:0043922	negative regulation by host of viral transcription	BP	2	13	0.0207749417399656	0.044378426993175	ENSG00000177606;ENSG00000271503
GO:0045898	regulation of RNA polymerase II transcriptional preinitiation complex assembly	BP	2	13	0.0207749417399656	0.044378426993175	ENSG00000091831;ENSG00000126351
GO:0046185	aldehyde catabolic process	BP	2	13	0.0207749417399656	0.044378426993175	ENSG00000063854;ENSG00000197894
GO:0046479	glycosphingolipid catabolic process	BP	2	13	0.0207749417399656	0.044378426993175	ENSG00000049860;ENSG00000177628
GO:0048302	regulation of isotype switching to IgG isotypes	BP	2	13	0.0207749417399656	0.044378426993175	ENSG00000081237;ENSG00000109471
GO:0051152	positive regulation of smooth muscle cell differentiation	BP	2	13	0.0207749417399656	0.044378426993175	ENSG00000112096;ENSG00000157404
GO:0051709	regulation of killing of cells of other organism	BP	2	13	0.0207749417399656	0.044378426993175	ENSG00000007171;ENSG00000165025
GO:0060100	positive regulation of phagocytosis, engulfment	BP	2	13	0.0207749417399656	0.044378426993175	ENSG00000132170;ENSG00000164171
GO:0061744	motor behavior	BP	2	13	0.0207749417399656	0.044378426993175	ENSG00000177628;ENSG00000197635
GO:0070254	mucus secretion	BP	2	13	0.0207749417399656	0.044378426993175	ENSG00000146648;ENSG00000163485
GO:0071107	response to parathyroid hormone	BP	2	13	0.0207749417399656	0.044378426993175	ENSG00000072062;ENSG00000164171
GO:0150079	negative regulation of neuroinflammatory response	BP	2	13	0.0207749417399656	0.044378426993175	ENSG00000017427;ENSG00000081237
GO:1905155	positive regulation of membrane invagination	BP	2	13	0.0207749417399656	0.044378426993175	ENSG00000132170;ENSG00000164171
GO:1905668	positive regulation of protein localization to endosome	BP	2	13	0.0207749417399656	0.044378426993175	ENSG00000112715;ENSG00000134318
GO:0000082	G1/S transition of mitotic cell cycle	BP	9	232	0.0207448176293862	0.044378426993175	ENSG00000123374;ENSG00000134058;ENSG00000135679;ENSG00000142208;ENSG00000146648;ENSG00000150093;ENSG00000151694;ENSG00000170312;ENSG00000228716
GO:0003231	cardiac ventricle development	BP	6	123	0.0207318809942973	0.044378426993175	ENSG00000066468;ENSG00000088832;ENSG00000092969;ENSG00000106799;ENSG00000114854;ENSG00000135679
GO:0010822	positive regulation of mitochondrion organization	BP	6	123	0.0207318809942973	0.044378426993175	ENSG00000082701;ENSG00000100985;ENSG00000107643;ENSG00000128052;ENSG00000128340;ENSG00000177628
GO:0048675	axon extension	BP	6	123	0.0207318809942973	0.044378426993175	ENSG00000080824;ENSG00000082701;ENSG00000097007;ENSG00000103769;ENSG00000112715;ENSG00000150093
GO:0021879	forebrain neuron differentiation	BP	4	60	0.0205095533338333	0.044377093989327	ENSG00000066468;ENSG00000149295;ENSG00000178568;ENSG00000184845
GO:0006029	proteoglycan metabolic process	BP	5	90	0.0205009511919609	0.0443724524696552	ENSG00000017427;ENSG00000049860;ENSG00000109956;ENSG00000125845;ENSG00000173083
GO:0045778	positive regulation of ossification	BP	5	90	0.0205009511919609	0.0443724524696552	ENSG00000017427;ENSG00000092969;ENSG00000125845;ENSG00000138685;ENSG00000179295
GO:0001228	DNA-binding transcription activator activity, RNA polymerase II-specific	MF	14	446	0.0199309134522361	0.0607968166011535	ENSG00000012504;ENSG00000025434;ENSG00000082175;ENSG00000091831;ENSG00000113580;ENSG00000131408;ENSG00000135679;ENSG00000143257;ENSG00000144852;ENSG00000168610;ENSG00000169083;ENSG00000177606;ENSG00000186951;ENSG00000196482
GO:0032155	cell division site part	CC	4	62	0.0198892831060698	0.062696674156697	ENSG00000067560;ENSG00000103769;ENSG00000150093;ENSG00000186298
GO:0005634	nucleus	CC	145	7597	0.0198191462978686	0.062696674156697	ENSG00000005882;ENSG00000007171;ENSG00000011485;ENSG00000012504;ENSG00000014257;ENSG00000015413;ENSG00000025434;ENSG00000061938;ENSG00000066027;ENSG00000066468;ENSG00000067560;ENSG00000072062;ENSG00000077092;ENSG00000077782;ENSG00000080824;ENSG00000082175;ENSG00000082701;ENSG00000084207;ENSG00000085662;ENSG00000087245;ENSG00000090013;ENSG00000091831;ENSG00000096968;ENSG00000097007;ENSG00000099810…
GO:0031404	chloride ion binding	MF	2	13	0.0196260563776701	0.0600180663468649	ENSG00000124588;ENSG00000237763
GO:0031994	insulin-like growth factor I binding	MF	2	13	0.0196260563776701	0.0600180663468649	ENSG00000138448;ENSG00000140443
GO:0034236	protein kinase A catalytic subunit binding	MF	2	13	0.0196260563776701	0.0600180663468649	ENSG00000082701;ENSG00000103653
GO:0042301	phosphate ion binding	MF	2	13	0.0196260563776701	0.0600180663468649	ENSG00000036473;ENSG00000198805
GO:0070700	BMP receptor binding	MF	2	13	0.0196260563776701	0.0600180663468649	ENSG00000125845;ENSG00000197122
GO:0072542	protein phosphatase activator activity	MF	2	13	0.0196260563776701	0.0600180663468649	ENSG00000066027;ENSG00000119383
GO:0055002	striated muscle cell development	BP	7	156	0.0196129101712357	0.042477125337766	ENSG00000017427;ENSG00000112715;ENSG00000120907;ENSG00000150093;ENSG00000170312;ENSG00000186951;ENSG00000198793
GO:0008234	cysteine-type peptidase activity	MF	8	198	0.0195867898789185	0.0600180663468649	ENSG00000014216;ENSG00000137752;ENSG00000143387;ENSG00000163131;ENSG00000164305;ENSG00000164733;ENSG00000165806;ENSG00000174080
GO:0007005	mitochondrion organization	BP	17	561	0.019578887634337	0.0424168082670756	ENSG00000017427;ENSG00000080824;ENSG00000082701;ENSG00000100985;ENSG00000107643;ENSG00000112096;ENSG00000128052;ENSG00000128340;ENSG00000142208;ENSG00000143387;ENSG00000143799;ENSG00000164867;ENSG00000168610;ENSG00000171552;ENSG00000177606;ENSG00000177628;ENSG00000178568
GO:0001569	branching involved in blood vessel morphogenesis	BP	3	33	0.0194078411539092	0.0420595031250912	ENSG00000097007;ENSG00000112715;ENSG00000128052
GO:0001975	response to amphetamine	BP	3	33	0.0194078411539092	0.0420595031250912	ENSG00000128271;ENSG00000149295;ENSG00000165704
GO:0003016	respiratory system process	BP	3	33	0.0194078411539092	0.0420595031250912	ENSG00000114854;ENSG00000163485;ENSG00000197894
GO:0007431	salivary gland development	BP	3	33	0.0194078411539092	0.0420595031250912	ENSG00000066468;ENSG00000070831;ENSG00000092969
GO:0032633	interleukin-4 production	BP	3	33	0.0194078411539092	0.0420595031250912	ENSG00000065675;ENSG00000131759;ENSG00000165025
GO:0032673	regulation of interleukin-4 production	BP	3	33	0.0194078411539092	0.0420595031250912	ENSG00000065675;ENSG00000131759;ENSG00000165025
GO:0042573	retinoic acid metabolic process	BP	3	33	0.0194078411539092	0.0420595031250912	ENSG00000138115;ENSG00000196616;ENSG00000248144
GO:0055026	negative regulation of cardiac muscle tissue development	BP	3	33	0.0194078411539092	0.0420595031250912	ENSG00000125845;ENSG00000138207;ENSG00000186951
GO:0060251	regulation of glial cell proliferation	BP	3	33	0.0194078411539092	0.0420595031250912	ENSG00000146648;ENSG00000186298;ENSG00000198793
GO:0070884	regulation of calcineurin-NFAT signaling cascade	BP	3	33	0.0194078411539092	0.0420595031250912	ENSG00000017427;ENSG00000082701;ENSG00000198793
GO:0071353	cellular response to interleukin-4	BP	3	33	0.0194078411539092	0.0420595031250912	ENSG00000105639;ENSG00000148218;ENSG00000178035
GO:0098751	bone cell development	BP	3	33	0.0194078411539092	0.0420595031250912	ENSG00000157404;ENSG00000179295;ENSG00000197122
GO:1902692	regulation of neuroblast proliferation	BP	3	33	0.0194078411539092	0.0420595031250912	ENSG00000044115;ENSG00000112715;ENSG00000149295
GO:1905476	negative regulation of protein localization to membrane	BP	3	33	0.0194078411539092	0.0420595031250912	ENSG00000066027;ENSG00000103653;ENSG00000171552
GO:2000515	negative regulation of CD4-positive, alpha-beta T cell activation	BP	3	33	0.0194078411539092	0.0420595031250912	ENSG00000081181;ENSG00000105639;ENSG00000109471
GO:0009066	aspartate family amino acid metabolic process	BP	4	59	0.0194004982281236	0.0420595031250912	ENSG00000099810;ENSG00000100714;ENSG00000101444;ENSG00000105607
GO:0032615	interleukin-12 production	BP	4	59	0.0194004982281236	0.0420595031250912	ENSG00000105639;ENSG00000112062;ENSG00000165025;ENSG00000239732
GO:0032655	regulation of interleukin-12 production	BP	4	59	0.0194004982281236	0.0420595031250912	ENSG00000105639;ENSG00000112062;ENSG00000165025;ENSG00000239732
GO:0032731	positive regulation of interleukin-1 beta production	BP	4	59	0.0194004982281236	0.0420595031250912	ENSG00000096968;ENSG00000137752;ENSG00000156515;ENSG00000168610
GO:0051253	negative regulation of RNA metabolic process	BP	36	1447	0.0190669453758983	0.0415698123804483	ENSG00000012504;ENSG00000025434;ENSG00000066468;ENSG00000077092;ENSG00000091831;ENSG00000109339;ENSG00000109971;ENSG00000111424;ENSG00000112062;ENSG00000112715;ENSG00000113580;ENSG00000115415;ENSG00000125845;ENSG00000126351;ENSG00000131408;ENSG00000131759;ENSG00000132170;ENSG00000135679;ENSG00000140009;ENSG00000143257;ENSG00000143799;ENSG00000144852;ENSG00000151090;ENSG00000151577;ENSG00000162889…
GO:0008081	phosphoric diester hydrolase activity	MF	5	91	0.0190562421177446	0.0593241881866034	ENSG00000113448;ENSG00000138735;ENSG00000152270;ENSG00000184588;ENSG00000271503
GO:0098773	skin epidermis development	BP	5	88	0.0187884044403694	0.0409755364373908	ENSG00000066468;ENSG00000092969;ENSG00000125780;ENSG00000146648;ENSG00000173083
GO:0050868	negative regulation of T cell activation	BP	6	120	0.0185968100799856	0.0405705647205273	ENSG00000081181;ENSG00000105639;ENSG00000109471;ENSG00000128271;ENSG00000131981;ENSG00000164305
GO:1903828	negative regulation of cellular protein localization	BP	6	120	0.0185968100799856	0.0405705647205273	ENSG00000044115;ENSG00000066027;ENSG00000082701;ENSG00000103653;ENSG00000134318;ENSG00000171552
GO:0016597	amino acid binding	MF	4	60	0.0185815807289828	0.0579956037700985	ENSG00000007171;ENSG00000036473;ENSG00000159339;ENSG00000164867
GO:0048863	stem cell differentiation	BP	10	266	0.0185372000033922	0.040466212968015	ENSG00000066468;ENSG00000081237;ENSG00000091831;ENSG00000092969;ENSG00000097007;ENSG00000100030;ENSG00000138685;ENSG00000157404;ENSG00000168610;ENSG00000178568
GO:0001658	branching involved in ureteric bud morphogenesis	BP	4	58	0.0183293616163304	0.0400252218072522	ENSG00000112715;ENSG00000113578;ENSG00000125845;ENSG00000138685
GO:0006695	cholesterol biosynthetic process	BP	4	58	0.0183293616163304	0.0400252218072522	ENSG00000113161;ENSG00000113578;ENSG00000160752;ENSG00000198848
GO:0007405	neuroblast proliferation	BP	4	58	0.0183293616163304	0.0400252218072522	ENSG00000044115;ENSG00000066468;ENSG00000112715;ENSG00000149295
GO:0017001	antibiotic catabolic process	BP	4	58	0.0183293616163304	0.0400252218072522	ENSG00000105398;ENSG00000111275;ENSG00000124253;ENSG00000197894
GO:0031638	zymogen activation	BP	4	58	0.0183293616163304	0.0400252218072522	ENSG00000010438;ENSG00000088926;ENSG00000122861;ENSG00000164344
GO:0051058	negative regulation of small GTPase mediated signal transduction	BP	4	58	0.0183293616163304	0.0400252218072522	ENSG00000092969;ENSG00000105976;ENSG00000120907;ENSG00000150093
GO:0051353	positive regulation of oxidoreductase activity	BP	4	58	0.0183293616163304	0.0400252218072522	ENSG00000097007;ENSG00000111424;ENSG00000142208;ENSG00000228716
GO:1902653	secondary alcohol biosynthetic process	BP	4	58	0.0183293616163304	0.0400252218072522	ENSG00000113161;ENSG00000113578;ENSG00000160752;ENSG00000198848
GO:0006767	water-soluble vitamin metabolic process	BP	5	87	0.0179686305206723	0.0393375052367188	ENSG00000010438;ENSG00000014257;ENSG00000100714;ENSG00000204983;ENSG00000228716
GO:0021954	central nervous system neuron development	BP	5	87	0.0179686305206723	0.0393375052367188	ENSG00000066468;ENSG00000080824;ENSG00000149295;ENSG00000165704;ENSG00000184845
GO:0022404	molting cycle process	BP	5	87	0.0179686305206723	0.0393375052367188	ENSG00000066468;ENSG00000092969;ENSG00000125780;ENSG00000146648;ENSG00000173083
GO:0022405	hair cycle process	BP	5	87	0.0179686305206723	0.0393375052367188	ENSG00000066468;ENSG00000092969;ENSG00000125780;ENSG00000146648;ENSG00000173083
GO:0042446	hormone biosynthetic process	BP	5	87	0.0179686305206723	0.0393375052367188	ENSG00000085662;ENSG00000111424;ENSG00000117594;ENSG00000125845;ENSG00000163399
GO:0070509	calcium ion import	BP	5	87	0.0179686305206723	0.0393375052367188	ENSG00000106633;ENSG00000131981;ENSG00000142208;ENSG00000143801;ENSG00000196689
GO:0005154	epidermal growth factor receptor binding	MF	3	33	0.0179240018767917	0.0560877681467564	ENSG00000061938;ENSG00000177885;ENSG00000178568
GO:0016831	carboxy-lyase activity	MF	3	33	0.0179240018767917	0.0560877681467564	ENSG00000114491;ENSG00000123505;ENSG00000124253
GO:0003180	aortic valve morphogenesis	BP	3	32	0.0178688462392414	0.0391939710680074	ENSG00000067900;ENSG00000134318;ENSG00000164867
GO:0010464	regulation of mesenchymal cell proliferation	BP	3	32	0.0178688462392414	0.0391939710680074	ENSG00000066468;ENSG00000112715;ENSG00000115415
GO:0019835	cytolysis	BP	3	32	0.0178688462392414	0.0391939710680074	ENSG00000090382;ENSG00000180210;ENSG00000188257
GO:0035883	enteroendocrine cell differentiation	BP	3	32	0.0178688462392414	0.0391939710680074	ENSG00000082701;ENSG00000140992;ENSG00000142208
GO:0036336	dendritic cell migration	BP	3	32	0.0178688462392414	0.0391939710680074	ENSG00000070831;ENSG00000105851;ENSG00000271503
GO:0048730	epidermis morphogenesis	BP	3	32	0.0178688462392414	0.0391939710680074	ENSG00000066468;ENSG00000092969;ENSG00000125780
GO:0051150	regulation of smooth muscle cell differentiation	BP	3	32	0.0178688462392414	0.0391939710680074	ENSG00000066468;ENSG00000112096;ENSG00000157404
GO:0051968	positive regulation of synaptic transmission, glutamatergic	BP	3	32	0.0178688462392414	0.0391939710680074	ENSG00000128271;ENSG00000146648;ENSG00000184845
GO:0071711	basement membrane organization	BP	3	32	0.0178688462392414	0.0391939710680074	ENSG00000092009;ENSG00000150093;ENSG00000163131
GO:0072538	T-helper 17 type immune response	BP	3	32	0.0178688462392414	0.0391939710680074	ENSG00000065675;ENSG00000109471;ENSG00000168610
GO:0000050	urea cycle	BP	2	12	0.0177809851469413	0.0391261383060457	ENSG00000036473;ENSG00000081181
GO:0002024	diet induced thermogenesis	BP	2	12	0.0177809851469413	0.0391261383060457	ENSG00000043591;ENSG00000196689
GO:0002327	immature B cell differentiation	BP	2	12	0.0177809851469413	0.0391261383060457	ENSG00000097007;ENSG00000157404
GO:0007077	mitotic nuclear envelope disassembly	BP	2	12	0.0177809851469413	0.0391261383060457	ENSG00000154229;ENSG00000170312
GO:0007183	SMAD protein complex assembly	BP	2	12	0.0177809851469413	0.0391261383060457	ENSG00000088832;ENSG00000143799
GO:0009086	methionine biosynthetic process	BP	2	12	0.0177809851469413	0.0391261383060457	ENSG00000099810;ENSG00000100714
GO:0010459	negative regulation of heart rate	BP	2	12	0.0177809851469413	0.0391261383060457	ENSG00000120907;ENSG00000196689
GO:0010918	positive regulation of mitochondrial membrane potential	BP	2	12	0.0177809851469413	0.0391261383060457	ENSG00000105221;ENSG00000142208
GO:0030157	pancreatic juice secretion	BP	2	12	0.0177809851469413	0.0391261383060457	ENSG00000025434;ENSG00000131408
GO:0031282	regulation of guanylate cyclase activity	BP	2	12	0.0177809851469413	0.0391261383060457	ENSG00000007171;ENSG00000164867
GO:0032351	negative regulation of hormone metabolic process	BP	2	12	0.0177809851469413	0.0391261383060457	ENSG00000125845;ENSG00000163399
GO:0033197	response to vitamin E	BP	2	12	0.0177809851469413	0.0391261383060457	ENSG00000132170;ENSG00000148218
GO:0033629	negative regulation of cell adhesion mediated by integrin	BP	2	12	0.0177809851469413	0.0391261383060457	ENSG00000152270;ENSG00000179295
GO:0034372	very-low-density lipoprotein particle remodeling	BP	2	12	0.0177809851469413	0.0391261383060457	ENSG00000012504;ENSG00000158874
GO:0034776	response to histamine	BP	2	12	0.0177809851469413	0.0391261383060457	ENSG00000149295;ENSG00000151577
GO:0043383	negative T cell selection	BP	2	12	0.0177809851469413	0.0391261383060457	ENSG00000081237;ENSG00000115085
GO:0046501	protoporphyrinogen IX metabolic process	BP	2	12	0.0177809851469413	0.0391261383060457	ENSG00000066926;ENSG00000148218
GO:0051549	positive regulation of keratinocyte migration	BP	2	12	0.0177809851469413	0.0391261383060457	ENSG00000100985;ENSG00000198793
GO:0060019	radial glial cell differentiation	BP	2	12	0.0177809851469413	0.0391261383060457	ENSG00000067560;ENSG00000168610
GO:0060442	branching involved in prostate gland morphogenesis	BP	2	12	0.0177809851469413	0.0391261383060457	ENSG00000066468;ENSG00000091831
GO:0060601	lateral sprouting from an epithelium	BP	2	12	0.0177809851469413	0.0391261383060457	ENSG00000066468;ENSG00000169083
GO:0060670	branching involved in labyrinthine layer morphogenesis	BP	2	12	0.0177809851469413	0.0391261383060457	ENSG00000066468;ENSG00000177885
GO:0070493	thrombin-activated receptor signaling pathway	BP	2	12	0.0177809851469413	0.0391261383060457	ENSG00000105976;ENSG00000185245
GO:0071468	cellular response to acidic pH	BP	2	12	0.0177809851469413	0.0391261383060457	ENSG00000124253;ENSG00000196689
GO:0072584	caveolin-mediated endocytosis	BP	2	12	0.0177809851469413	0.0391261383060457	ENSG00000100030;ENSG00000197122
GO:0106070	regulation of adenylate cyclase-activating G protein-coupled receptor signaling pathway	BP	2	12	0.0177809851469413	0.0391261383060457	ENSG00000154229;ENSG00000184588
GO:0110096	cellular response to aldehyde	BP	2	12	0.0177809851469413	0.0391261383060457	ENSG00000085662;ENSG00000197894
GO:1900272	negative regulation of long-term synaptic potentiation	BP	2	12	0.0177809851469413	0.0391261383060457	ENSG00000097007;ENSG00000163485
GO:1902337	regulation of apoptotic process involved in morphogenesis	BP	2	12	0.0177809851469413	0.0391261383060457	ENSG00000092969;ENSG00000111424
GO:1904748	regulation of apoptotic process involved in development	BP	2	12	0.0177809851469413	0.0391261383060457	ENSG00000092969;ENSG00000111424
GO:2001223	negative regulation of neuron migration	BP	2	12	0.0177809851469413	0.0391261383060457	ENSG00000168610;ENSG00000178568
GO:0043123	positive regulation of I-kappaB kinase/NF-kappaB signaling	BP	8	188	0.0174233563717155	0.0387235785855203	ENSG00000011485;ENSG00000067560;ENSG00000088832;ENSG00000097007;ENSG00000104365;ENSG00000137752;ENSG00000142208;ENSG00000239732
GO:0120032	regulation of plasma membrane bounded cell projection assembly	BP	8	188	0.0174233563717155	0.0387235785855203	ENSG00000070831;ENSG00000106799;ENSG00000128340;ENSG00000142627;ENSG00000144566;ENSG00000157404;ENSG00000174775;ENSG00000198793
GO:0000741	karyogamy	BP	1	1	0.0174153187172407	0.0387235785855203	ENSG00000170312
GO:0001079	nitrogen catabolite regulation of transcription from RNA polymerase II promoter	BP	1	1	0.0174153187172407	0.0387235785855203	ENSG00000012504
GO:0001080	nitrogen catabolite activation of transcription from RNA polymerase II promoter	BP	1	1	0.0174153187172407	0.0387235785855203	ENSG00000012504
GO:0001315	age-dependent response to reactive oxygen species	BP	1	1	0.0174153187172407	0.0387235785855203	ENSG00000112096
GO:0001695	histamine catabolic process	BP	1	1	0.0174153187172407	0.0387235785855203	ENSG00000150540
GO:0001985	negative regulation of heart rate involved in baroreceptor response to increased systemic arterial blood pressure	BP	1	1	0.0174153187172407	0.0387235785855203	ENSG00000120907
GO:0001998	angiotensin-mediated vasoconstriction involved in regulation of systemic arterial blood pressure	BP	1	1	0.0174153187172407	0.0387235785855203	ENSG00000067560
GO:0002333	transitional one stage B cell differentiation	BP	1	1	0.0174153187172407	0.0387235785855203	ENSG00000097007
GO:0002485	antigen processing and presentation of endogenous peptide antigen via MHC class I via ER pathway, TAP-dependent	BP	1	1	0.0174153187172407	0.0387235785855203	ENSG00000206503
GO:0002575	basophil chemotaxis	BP	1	1	0.0174153187172407	0.0387235785855203	ENSG00000112715
GO:0002812	biosynthetic process of antibacterial peptides active against Gram-negative bacteria	BP	1	1	0.0174153187172407	0.0387235785855203	ENSG00000197561
GO:0003069	acetylcholine-mediated vasodilation involved in regulation of systemic arterial blood pressure	BP	1	1	0.0174153187172407	0.0387235785855203	ENSG00000112096
GO:0006061	sorbitol biosynthetic process	BP	1	1	0.0174153187172407	0.0387235785855203	ENSG00000085662
GO:0006062	sorbitol catabolic process	BP	1	1	0.0174153187172407	0.0387235785855203	ENSG00000140263
GO:0006175	dATP biosynthetic process	BP	1	1	0.0174153187172407	0.0387235785855203	ENSG00000156110
GO:0006178	guanine salvage	BP	1	1	0.0174153187172407	0.0387235785855203	ENSG00000165704
GO:0006557	S-adenosylmethioninamine biosynthetic process	BP	1	1	0.0174153187172407	0.0387235785855203	ENSG00000123505
GO:0006571	tyrosine biosynthetic process	BP	1	1	0.0174153187172407	0.0387235785855203	ENSG00000171759
GO:0006593	ornithine catabolic process	BP	1	1	0.0174153187172407	0.0387235785855203	ENSG00000036473
GO:0006738	nicotinamide riboside catabolic process	BP	1	1	0.0174153187172407	0.0387235785855203	ENSG00000198805
GO:0007344	pronuclear fusion	BP	1	1	0.0174153187172407	0.0387235785855203	ENSG00000170312
GO:0008049	male courtship behavior	BP	1	1	0.0174153187172407	0.0387235785855203	ENSG00000049860
GO:0009095	aromatic amino acid family biosynthetic process, prephenate pathway	BP	1	1	0.0174153187172407	0.0387235785855203	ENSG00000171759
GO:0009758	carbohydrate utilization	BP	1	1	0.0174153187172407	0.0387235785855203	ENSG00000198793
GO:0009810	stilbene metabolic process	BP	1	1	0.0174153187172407	0.0387235785855203	ENSG00000120915
GO:0010037	response to carbon dioxide	BP	1	1	0.0174153187172407	0.0387235785855203	ENSG00000057593
GO:0014828	distal stomach smooth muscle contraction	BP	1	1	0.0174153187172407	0.0387235785855203	ENSG00000157404
GO:0014843	growth factor dependent regulation of skeletal muscle satellite cell proliferation	BP	1	1	0.0174153187172407	0.0387235785855203	ENSG00000138685
GO:0015962	diadenosine triphosphate metabolic process	BP	1	1	0.0174153187172407	0.0387235785855203	ENSG00000189283
GO:0015964	diadenosine triphosphate catabolic process	BP	1	1	0.0174153187172407	0.0387235785855203	ENSG00000189283
GO:0018424	peptidyl-glutamic acid poly-ADP-ribosylation	BP	1	1	0.0174153187172407	0.0387235785855203	ENSG00000143799
GO:0018993	somatic sex determination	BP	1	1	0.0174153187172407	0.0387235785855203	ENSG00000169083
GO:0019061	uncoating of virus	BP	1	1	0.0174153187172407	0.0387235785855203	ENSG00000196262
GO:0019102	male somatic sex determination	BP	1	1	0.0174153187172407	0.0387235785855203	ENSG00000169083
GO:0019242	methylglyoxal biosynthetic process	BP	1	1	0.0174153187172407	0.0387235785855203	ENSG00000111669
GO:0019406	hexitol biosynthetic process	BP	1	1	0.0174153187172407	0.0387235785855203	ENSG00000085662
GO:0019407	hexitol catabolic process	BP	1	1	0.0174153187172407	0.0387235785855203	ENSG00000140263
GO:0019510	S-adenosylhomocysteine catabolic process	BP	1	1	0.0174153187172407	0.0387235785855203	ENSG00000101444
GO:0019519	pentitol metabolic process	BP	1	1	0.0174153187172407	0.0387235785855203	ENSG00000140263
GO:0019527	pentitol catabolic process	BP	1	1	0.0174153187172407	0.0387235785855203	ENSG00000140263
GO:0031959	mineralocorticoid receptor signaling pathway	BP	1	1	0.0174153187172407	0.0387235785855203	ENSG00000096968
GO:0032244	positive regulation of nucleoside transport	BP	1	1	0.0174153187172407	0.0387235785855203	ENSG00000163485
GO:0032263	GMP salvage	BP	1	1	0.0174153187172407	0.0387235785855203	ENSG00000165704
GO:0032752	positive regulation of interleukin-3 production	BP	1	1	0.0174153187172407	0.0387235785855203	ENSG00000165025
GO:0032900	negative regulation of neurotrophin production	BP	1	1	0.0174153187172407	0.0387235785855203	ENSG00000163485
GO:0033343	positive regulation of collagen binding	BP	1	1	0.0174153187172407	0.0387235785855203	ENSG00000164171
GO:0034255	regulation of urea metabolic process	BP	1	1	0.0174153187172407	0.0387235785855203	ENSG00000012504
GO:0035406	histone-tyrosine phosphorylation	BP	1	1	0.0174153187172407	0.0387235785855203	ENSG00000096968
GO:0035409	histone H3-Y41 phosphorylation	BP	1	1	0.0174153187172407	0.0387235785855203	ENSG00000096968
GO:0035602	fibroblast growth factor receptor signaling pathway involved in negative regulation of apoptotic process in bone marrow	BP	1	1	0.0174153187172407	0.0387235785855203	ENSG00000066468
GO:0035603	fibroblast growth factor receptor signaling pathway involved in hemopoiesis	BP	1	1	0.0174153187172407	0.0387235785855203	ENSG00000066468
GO:0035604	fibroblast growth factor receptor signaling pathway involved in positive regulation of cell proliferation in bone marrow	BP	1	1	0.0174153187172407	0.0387235785855203	ENSG00000066468
GO:0035607	fibroblast growth factor receptor signaling pathway involved in orbitofrontal cortex development	BP	1	1	0.0174153187172407	0.0387235785855203	ENSG00000066468
GO:0035732	nitric oxide storage	BP	1	1	0.0174153187172407	0.0387235785855203	ENSG00000084207
GO:0038185	intracellular bile acid receptor signaling pathway	BP	1	1	0.0174153187172407	0.0387235785855203	ENSG00000012504
GO:0043402	glucocorticoid mediated signaling pathway	BP	1	1	0.0174153187172407	0.0387235785855203	ENSG00000113580
GO:0043496	regulation of protein homodimerization activity	BP	1	1	0.0174153187172407	0.0387235785855203	ENSG00000115232
GO:0043610	regulation of carbohydrate utilization	BP	1	1	0.0174153187172407	0.0387235785855203	ENSG00000198793
GO:0045219	regulation of FasL biosynthetic process	BP	1	1	0.0174153187172407	0.0387235785855203	ENSG00000105639
GO:0045221	negative regulation of FasL biosynthetic process	BP	1	1	0.0174153187172407	0.0387235785855203	ENSG00000105639
GO:0046099	guanine biosynthetic process	BP	1	1	0.0174153187172407	0.0387235785855203	ENSG00000165704
GO:0046272	stilbene catabolic process	BP	1	1	0.0174153187172407	0.0387235785855203	ENSG00000120915
GO:0046449	creatinine metabolic process	BP	1	1	0.0174153187172407	0.0387235785855203	ENSG00000196549
GO:0046495	nicotinamide riboside metabolic process	BP	1	1	0.0174153187172407	0.0387235785855203	ENSG00000198805
GO:0046499	S-adenosylmethioninamine metabolic process	BP	1	1	0.0174153187172407	0.0387235785855203	ENSG00000123505
GO:0051042	negative regulation of calcium-independent cell-cell adhesion	BP	1	1	0.0174153187172407	0.0387235785855203	ENSG00000125845
GO:0051160	L-xylitol catabolic process	BP	1	1	0.0174153187172407	0.0387235785855203	ENSG00000140263
GO:0051164	L-xylitol metabolic process	BP	1	1	0.0174153187172407	0.0387235785855203	ENSG00000140263
GO:0051463	negative regulation of cortisol secretion	BP	1	1	0.0174153187172407	0.0387235785855203	ENSG00000179295
GO:0051943	positive regulation of amino acid uptake involved in synaptic transmission	BP	1	1	0.0174153187172407	0.0387235785855203	ENSG00000150093
GO:0051951	positive regulation of glutamate uptake involved in transmission of nerve impulse	BP	1	1	0.0174153187172407	0.0387235785855203	ENSG00000150093
GO:0060010	Sertoli cell fate commitment	BP	1	1	0.0174153187172407	0.0387235785855203	ENSG00000131759
GO:0060034	notochord cell differentiation	BP	1	1	0.0174153187172407	0.0387235785855203	ENSG00000142627
GO:0060035	notochord cell development	BP	1	1	0.0174153187172407	0.0387235785855203	ENSG00000142627
GO:0060514	prostate induction	BP	1	1	0.0174153187172407	0.0387235785855203	ENSG00000169083
GO:0060515	prostate field specification	BP	1	1	0.0174153187172407	0.0387235785855203	ENSG00000169083
GO:0060520	activation of prostate induction by androgen receptor signaling pathway	BP	1	1	0.0174153187172407	0.0387235785855203	ENSG00000169083
GO:0060695	negative regulation of cholesterol transporter activity	BP	1	1	0.0174153187172407	0.0387235785855203	ENSG00000158874
GO:0060709	glycogen cell differentiation involved in embryonic placenta development	BP	1	1	0.0174153187172407	0.0387235785855203	ENSG00000142208
GO:0060804	positive regulation of Wnt signaling pathway by BMP signaling pathway	BP	1	1	0.0174153187172407	0.0387235785855203	ENSG00000125845
GO:0061837	neuropeptide processing	BP	1	1	0.0174153187172407	0.0387235785855203	ENSG00000196549
GO:0070246	natural killer cell apoptotic process	BP	1	1	0.0174153187172407	0.0387235785855203	ENSG00000101197
GO:0070247	regulation of natural killer cell apoptotic process	BP	1	1	0.0174153187172407	0.0387235785855203	ENSG00000101197
GO:0070473	negative regulation of uterine smooth muscle contraction	BP	1	1	0.0174153187172407	0.0387235785855203	ENSG00000184160
GO:0070637	pyridine nucleoside metabolic process	BP	1	1	0.0174153187172407	0.0387235785855203	ENSG00000198805
GO:0070638	pyridine nucleoside catabolic process	BP	1	1	0.0174153187172407	0.0387235785855203	ENSG00000198805
GO:0070946	neutrophil mediated killing of gram-positive bacterium	BP	1	1	0.0174153187172407	0.0387235785855203	ENSG00000100448
GO:0071301	cellular response to vitamin B1	BP	1	1	0.0174153187172407	0.0387235785855203	ENSG00000135679
GO:0071486	cellular response to high light intensity	BP	1	1	0.0174153187172407	0.0387235785855203	ENSG00000105221
GO:0071606	chemokine (C-C motif) ligand 4 production	BP	1	1	0.0174153187172407	0.0387235785855203	ENSG00000081181
GO:0071643	regulation of chemokine (C-C motif) ligand 4 production	BP	1	1	0.0174153187172407	0.0387235785855203	ENSG00000081181
GO:0071644	negative regulation of chemokine (C-C motif) ligand 4 production	BP	1	1	0.0174153187172407	0.0387235785855203	ENSG00000081181
GO:0071882	phospholipase C-activating adrenergic receptor signaling pathway	BP	1	1	0.0174153187172407	0.0387235785855203	ENSG00000150594
GO:0072308	negative regulation of metanephric nephron tubule epithelial cell differentiation	BP	1	1	0.0174153187172407	0.0387235785855203	ENSG00000115415
GO:0072340	cellular lactam catabolic process	BP	1	1	0.0174153187172407	0.0387235785855203	ENSG00000015413
GO:0085017	symbiont entry into host cell forming a symbiont-containing vacuole	BP	1	1	0.0174153187172407	0.0387235785855203	ENSG00000138448
GO:0086024	adenylate cyclase-activating adrenergic receptor signaling pathway involved in positive regulation of heart rate	BP	1	1	0.0174153187172407	0.0387235785855203	ENSG00000113448
GO:0090044	positive regulation of tubulin deacetylation	BP	1	1	0.0174153187172407	0.0387235785855203	ENSG00000168522
GO:0090074	negative regulation of protein homodimerization activity	BP	1	1	0.0174153187172407	0.0387235785855203	ENSG00000115232
GO:0090122	cholesterol ester hydrolysis involved in cholesterol transport	BP	1	1	0.0174153187172407	0.0387235785855203	ENSG00000198848
GO:0090212	negative regulation of establishment of blood-brain barrier	BP	1	1	0.0174153187172407	0.0387235785855203	ENSG00000196689
GO:0090293	nitrogen catabolite regulation of transcription	BP	1	1	0.0174153187172407	0.0387235785855203	ENSG00000012504
GO:0090294	nitrogen catabolite activation of transcription	BP	1	1	0.0174153187172407	0.0387235785855203	ENSG00000012504
GO:0090340	positive regulation of secretion of lysosomal enzymes	BP	1	1	0.0174153187172407	0.0387235785855203	ENSG00000131408
GO:0090341	negative regulation of secretion of lysosomal enzymes	BP	1	1	0.0174153187172407	0.0387235785855203	ENSG00000025434
GO:0090347	regulation of cellular organohalogen metabolic process	BP	1	1	0.0174153187172407	0.0387235785855203	ENSG00000100197
GO:0090348	regulation of cellular organofluorine metabolic process	BP	1	1	0.0174153187172407	0.0387235785855203	ENSG00000100197
GO:0090349	negative regulation of cellular organohalogen metabolic process	BP	1	1	0.0174153187172407	0.0387235785855203	ENSG00000100197
GO:0090350	negative regulation of cellular organofluorine metabolic process	BP	1	1	0.0174153187172407	0.0387235785855203	ENSG00000100197
GO:0097326	melanocyte adhesion	BP	1	1	0.0174153187172407	0.0387235785855203	ENSG00000157404
GO:0097473	retinal rod cell apoptotic process	BP	1	1	0.0174153187172407	0.0387235785855203	ENSG00000105221
GO:0100002	negative regulation of protein kinase activity by protein phosphorylation	BP	1	1	0.0174153187172407	0.0387235785855203	ENSG00000142208
GO:0110114	negative regulation of lipid transporter activity	BP	1	1	0.0174153187172407	0.0387235785855203	ENSG00000158874
GO:0120064	stomach pylorus smooth muscle contraction	BP	1	1	0.0174153187172407	0.0387235785855203	ENSG00000157404
GO:0120065	pyloric antrum smooth muscle contraction	BP	1	1	0.0174153187172407	0.0387235785855203	ENSG00000157404
GO:0120071	regulation of pyloric antrum smooth muscle contraction	BP	1	1	0.0174153187172407	0.0387235785855203	ENSG00000157404
GO:0120072	positive regulation of pyloric antrum smooth muscle contraction	BP	1	1	0.0174153187172407	0.0387235785855203	ENSG00000157404
GO:0140200	adenylate cyclase-activating adrenergic receptor signaling pathway involved in regulation of heart rate	BP	1	1	0.0174153187172407	0.0387235785855203	ENSG00000113448
GO:0140214	positive regulation of long-chain fatty acid import into cell	BP	1	1	0.0174153187172407	0.0387235785855203	ENSG00000121769
GO:0150033	negative regulation of protein localization to lysosome	BP	1	1	0.0174153187172407	0.0387235785855203	ENSG00000134318
GO:1901594	response to capsazepine	BP	1	1	0.0174153187172407	0.0387235785855203	ENSG00000196689
GO:1901804	beta-glucoside metabolic process	BP	1	1	0.0174153187172407	0.0387235785855203	ENSG00000177628
GO:1901805	beta-glucoside catabolic process	BP	1	1	0.0174153187172407	0.0387235785855203	ENSG00000177628
GO:1902748	positive regulation of lens fiber cell differentiation	BP	1	1	0.0174153187172407	0.0387235785855203	ENSG00000138685
GO:1903314	regulation of nitrogen cycle metabolic process	BP	1	1	0.0174153187172407	0.0387235785855203	ENSG00000012504
GO:1903492	response to acetylsalicylate	BP	1	1	0.0174153187172407	0.0387235785855203	ENSG00000115386
GO:1903570	regulation of protein kinase D signaling	BP	1	1	0.0174153187172407	0.0387235785855203	ENSG00000112715
GO:1903572	positive regulation of protein kinase D signaling	BP	1	1	0.0174153187172407	0.0387235785855203	ENSG00000112715
GO:1903673	mitotic cleavage furrow formation	BP	1	1	0.0174153187172407	0.0387235785855203	ENSG00000067560
GO:1903701	substantia propria of cornea development	BP	1	1	0.0174153187172407	0.0387235785855203	ENSG00000092969
GO:1904073	regulation of trophectodermal cell proliferation	BP	1	1	0.0174153187172407	0.0387235785855203	ENSG00000017427
GO:1904075	positive regulation of trophectodermal cell proliferation	BP	1	1	0.0174153187172407	0.0387235785855203	ENSG00000017427
GO:1904192	regulation of cholangiocyte apoptotic process	BP	1	1	0.0174153187172407	0.0387235785855203	ENSG00000198793
GO:1904193	negative regulation of cholangiocyte apoptotic process	BP	1	1	0.0174153187172407	0.0387235785855203	ENSG00000198793
GO:1904195	regulation of granulosa cell proliferation	BP	1	1	0.0174153187172407	0.0387235785855203	ENSG00000198793
GO:1904197	positive regulation of granulosa cell proliferation	BP	1	1	0.0174153187172407	0.0387235785855203	ENSG00000198793
GO:1904201	regulation of iodide transport	BP	1	1	0.0174153187172407	0.0387235785855203	ENSG00000198793
GO:1904202	negative regulation of iodide transport	BP	1	1	0.0174153187172407	0.0387235785855203	ENSG00000198793
GO:1904212	regulation of iodide transmembrane transport	BP	1	1	0.0174153187172407	0.0387235785855203	ENSG00000198793
GO:1904213	negative regulation of iodide transmembrane transport	BP	1	1	0.0174153187172407	0.0387235785855203	ENSG00000198793
GO:1904341	regulation of colon smooth muscle contraction	BP	1	1	0.0174153187172407	0.0387235785855203	ENSG00000157404
GO:1904343	positive regulation of colon smooth muscle contraction	BP	1	1	0.0174153187172407	0.0387235785855203	ENSG00000157404
GO:1904400	response to Thyroid stimulating hormone	BP	1	1	0.0174153187172407	0.0387235785855203	ENSG00000057593
GO:1904404	response to formaldehyde	BP	1	1	0.0174153187172407	0.0387235785855203	ENSG00000135679
GO:1904457	positive regulation of neuronal action potential	BP	1	1	0.0174153187172407	0.0387235785855203	ENSG00000177628
GO:1904531	positive regulation of actin filament binding	BP	1	1	0.0174153187172407	0.0387235785855203	ENSG00000097007
GO:1904550	response to arachidonic acid	BP	1	1	0.0174153187172407	0.0387235785855203	ENSG00000011485
GO:1904618	positive regulation of actin binding	BP	1	1	0.0174153187172407	0.0387235785855203	ENSG00000097007
GO:1904697	regulation of acinar cell proliferation	BP	1	1	0.0174153187172407	0.0387235785855203	ENSG00000115386
GO:1904699	positive regulation of acinar cell proliferation	BP	1	1	0.0174153187172407	0.0387235785855203	ENSG00000115386
GO:1904762	positive regulation of myofibroblast differentiation	BP	1	1	0.0174153187172407	0.0387235785855203	ENSG00000143799
GO:1904764	chaperone-mediated autophagy translocation complex disassembly	BP	1	1	0.0174153187172407	0.0387235785855203	ENSG00000109971
GO:1904905	negative regulation of endothelial cell-matrix adhesion via fibronectin	BP	1	1	0.0174153187172407	0.0387235785855203	ENSG00000262406
GO:1905062	positive regulation of cardioblast proliferation	BP	1	1	0.0174153187172407	0.0387235785855203	ENSG00000137193
GO:1905217	response to astaxanthin	BP	1	1	0.0174153187172407	0.0387235785855203	ENSG00000057593
GO:1905693	regulation of phosphatidic acid biosynthetic process	BP	1	1	0.0174153187172407	0.0387235785855203	ENSG00000012504
GO:1905695	positive regulation of phosphatidic acid biosynthetic process	BP	1	1	0.0174153187172407	0.0387235785855203	ENSG00000012504
GO:1905917	positive regulation of cell differentiation involved in phenotypic switching	BP	1	1	0.0174153187172407	0.0387235785855203	ENSG00000112096
GO:1905932	positive regulation of vascular smooth muscle cell differentiation involved in phenotypic switching	BP	1	1	0.0174153187172407	0.0387235785855203	ENSG00000112096
GO:1990739	granulosa cell proliferation	BP	1	1	0.0174153187172407	0.0387235785855203	ENSG00000198793
GO:1990765	colon smooth muscle contraction	BP	1	1	0.0174153187172407	0.0387235785855203	ENSG00000157404
GO:1990771	clathrin-dependent extracellular exosome endocytosis	BP	1	1	0.0174153187172407	0.0387235785855203	ENSG00000115232
GO:1990798	pancreas regeneration	BP	1	1	0.0174153187172407	0.0387235785855203	ENSG00000115386
GO:1990832	slow axonal transport	BP	1	1	0.0174153187172407	0.0387235785855203	ENSG00000109971
GO:1990863	acinar cell proliferation	BP	1	1	0.0174153187172407	0.0387235785855203	ENSG00000115386
GO:1990864	response to growth hormone-releasing hormone	BP	1	1	0.0174153187172407	0.0387235785855203	ENSG00000115386
GO:1990867	response to gastrin	BP	1	1	0.0174153187172407	0.0387235785855203	ENSG00000115386
GO:1990878	cellular response to gastrin	BP	1	1	0.0174153187172407	0.0387235785855203	ENSG00000115386
GO:2000213	positive regulation of glutamate metabolic process	BP	1	1	0.0174153187172407	0.0387235785855203	ENSG00000012504
GO:2000230	negative regulation of pancreatic stellate cell proliferation	BP	1	1	0.0174153187172407	0.0387235785855203	ENSG00000132170
GO:2000569	regulation of T-helper 2 cell activation	BP	1	1	0.0174153187172407	0.0387235785855203	ENSG00000065675
GO:2000570	positive regulation of T-helper 2 cell activation	BP	1	1	0.0174153187172407	0.0387235785855203	ENSG00000065675
GO:0002011	morphogenesis of an epithelial sheet	BP	4	57	0.017295803618755	0.0387235785855203	ENSG00000067560;ENSG00000151694;ENSG00000198793;ENSG00000262406
GO:0015800	acidic amino acid transport	BP	4	57	0.017295803618755	0.0387235785855203	ENSG00000128271;ENSG00000150093;ENSG00000163485;ENSG00000196689
GO:0031102	neuron projection regeneration	BP	4	57	0.017295803618755	0.0387235785855203	ENSG00000044115;ENSG00000096968;ENSG00000169032;ENSG00000228716
GO:0043030	regulation of macrophage activation	BP	4	57	0.017295803618755	0.0387235785855203	ENSG00000025434;ENSG00000069764;ENSG00000081237;ENSG00000118113
GO:0071398	cellular response to fatty acid	BP	4	57	0.017295803618755	0.0387235785855203	ENSG00000012504;ENSG00000132170;ENSG00000142208;ENSG00000197122
GO:1902041	regulation of extrinsic apoptotic signaling pathway via death domain receptors	BP	4	57	0.017295803618755	0.0387235785855203	ENSG00000082701;ENSG00000131981;ENSG00000164867;ENSG00000171552
GO:0090596	sensory organ morphogenesis	BP	10	263	0.0172739000306814	0.0387235785855203	ENSG00000066468;ENSG00000077092;ENSG00000100030;ENSG00000112715;ENSG00000138207;ENSG00000138685;ENSG00000142627;ENSG00000151090;ENSG00000168610;ENSG00000172819
GO:0000721	(R,R)-butanediol dehydrogenase activity	MF	1	1	0.0168948283355064	0.0531419145825928	ENSG00000140263
GO:0001512	dihydronicotinamide riboside quinone reductase activity	MF	1	1	0.0168948283355064	0.0531419145825928	ENSG00000124588
GO:0003939	L-iditol 2-dehydrogenase activity	MF	1	1	0.0168948283355064	0.0531419145825928	ENSG00000140263
GO:0004001	adenosine kinase activity	MF	1	1	0.0168948283355064	0.0531419145825928	ENSG00000156110
GO:0004014	adenosylmethionine decarboxylase activity	MF	1	1	0.0168948283355064	0.0531419145825928	ENSG00000123505
GO:0004098	cerebroside-sulfatase activity	MF	1	1	0.0168948283355064	0.0531419145825928	ENSG00000100299
GO:0004325	ferrochelatase activity	MF	1	1	0.0168948283355064	0.0531419145825928	ENSG00000066926
GO:0004361	glutaryl-CoA dehydrogenase activity	MF	1	1	0.0168948283355064	0.0531419145825928	ENSG00000105607
GO:0004362	glutathione-disulfide reductase activity	MF	1	1	0.0168948283355064	0.0531419145825928	ENSG00000104687
GO:0004420	hydroxymethylglutaryl-CoA reductase (NADPH) activity	MF	1	1	0.0168948283355064	0.0531419145825928	ENSG00000113161
GO:0004463	leukotriene-A4 hydrolase activity	MF	1	1	0.0168948283355064	0.0531419145825928	ENSG00000111144
GO:0004486	methylenetetrahydrofolate dehydrogenase [NAD(P)+] activity	MF	1	1	0.0168948283355064	0.0531419145825928	ENSG00000100714
GO:0004585	ornithine carbamoyltransferase activity	MF	1	1	0.0168948283355064	0.0531419145825928	ENSG00000036473
GO:0004588	orotate phosphoribosyltransferase activity	MF	1	1	0.0168948283355064	0.0531419145825928	ENSG00000114491
GO:0004590	orotidine-5'-phosphate decarboxylase activity	MF	1	1	0.0168948283355064	0.0531419145825928	ENSG00000114491
GO:0004637	phosphoribosylamine-glycine ligase activity	MF	1	1	0.0168948283355064	0.0531419145825928	ENSG00000159131
GO:0004641	phosphoribosylformylglycinamidine cyclo-ligase activity	MF	1	1	0.0168948283355064	0.0531419145825928	ENSG00000159131
GO:0004644	phosphoribosylglycinamide formyltransferase activity	MF	1	1	0.0168948283355064	0.0531419145825928	ENSG00000159131
GO:0004655	porphobilinogen synthase activity	MF	1	1	0.0168948283355064	0.0531419145825928	ENSG00000148218
GO:0004676	3-phosphoinositide-dependent protein kinase activity	MF	1	1	0.0168948283355064	0.0531419145825928	ENSG00000140992
GO:0004766	spermidine synthase activity	MF	1	1	0.0168948283355064	0.0531419145825928	ENSG00000116649
GO:0004807	triose-phosphate isomerase activity	MF	1	1	0.0168948283355064	0.0531419145825928	ENSG00000111669
GO:0004883	glucocorticoid receptor activity	MF	1	1	0.0168948283355064	0.0531419145825928	ENSG00000113580
GO:0004940	beta1-adrenergic receptor activity	MF	1	1	0.0168948283355064	0.0531419145825928	ENSG00000043591
GO:0005008	hepatocyte growth factor-activated receptor activity	MF	1	1	0.0168948283355064	0.0531419145825928	ENSG00000105976
GO:0005020	stem cell factor receptor activity	MF	1	1	0.0168948283355064	0.0531419145825928	ENSG00000157404
GO:0005354	galactose transmembrane transporter activity	MF	1	1	0.0168948283355064	0.0531419145825928	ENSG00000100170
GO:0005362	low-affinity glucose:sodium symporter activity	MF	1	1	0.0168948283355064	0.0531419145825928	ENSG00000140675
GO:0008390	testosterone 16-alpha-hydroxylase activity	MF	1	1	0.0168948283355064	0.0531419145825928	ENSG00000197408
GO:0008800	beta-lactamase activity	MF	1	1	0.0168948283355064	0.0531419145825928	ENSG00000015413
GO:0008843	endochitinase activity	MF	1	1	0.0168948283355064	0.0531419145825928	ENSG00000133063
GO:0008859	exoribonuclease II activity	MF	1	1	0.0168948283355064	0.0531419145825928	ENSG00000172183
GO:0008929	methylglyoxal synthase activity	MF	1	1	0.0168948283355064	0.0531419145825928	ENSG00000111669
GO:0016170	interleukin-15 receptor binding	MF	1	1	0.0168948283355064	0.0531419145825928	ENSG00000165025
GO:0018467	formaldehyde dehydrogenase activity	MF	1	1	0.0168948283355064	0.0531419145825928	ENSG00000197894
GO:0019810	putrescine binding	MF	1	1	0.0168948283355064	0.0531419145825928	ENSG00000123505
GO:0031320	hexitol dehydrogenase activity	MF	1	1	0.0168948283355064	0.0531419145825928	ENSG00000140263
GO:0031851	kappa-type opioid receptor binding	MF	1	1	0.0168948283355064	0.0531419145825928	ENSG00000109471
GO:0033885	10-hydroxy-9-(phosphonooxy)octadecanoate phosphatase activity	MF	1	1	0.0168948283355064	0.0531419145825928	ENSG00000120915
GO:0034701	tripeptidase activity	MF	1	1	0.0168948283355064	0.0531419145825928	ENSG00000111144
GO:0035400	histone tyrosine kinase activity	MF	1	1	0.0168948283355064	0.0531419145825928	ENSG00000096968
GO:0035401	histone kinase activity (H3-Y41 specific)	MF	1	1	0.0168948283355064	0.0531419145825928	ENSG00000096968
GO:0035730	S-nitrosoglutathione binding	MF	1	1	0.0168948283355064	0.0531419145825928	ENSG00000084207
GO:0035731	dinitrosyl-iron complex binding	MF	1	1	0.0168948283355064	0.0531419145825928	ENSG00000084207
GO:0038046	enkephalin receptor activity	MF	1	1	0.0168948283355064	0.0531419145825928	ENSG00000116329
GO:0038186	lithocholic acid receptor activity	MF	1	1	0.0168948283355064	0.0531419145825928	ENSG00000111424
GO:0042131	thiamine phosphate phosphatase activity	MF	1	1	0.0168948283355064	0.0531419145825928	ENSG00000014257
GO:0042282	hydroxymethylglutaryl-CoA reductase activity	MF	1	1	0.0168948283355064	0.0531419145825928	ENSG00000113161
GO:0042602	riboflavin reductase (NADPH) activity	MF	1	1	0.0168948283355064	0.0531419145825928	ENSG00000090013
GO:0043795	glyceraldehyde oxidoreductase activity	MF	1	1	0.0168948283355064	0.0531419145825928	ENSG00000085662
GO:0045148	tripeptide aminopeptidase activity	MF	1	1	0.0168948283355064	0.0531419145825928	ENSG00000111144
GO:0046526	D-xylulose reductase activity	MF	1	1	0.0168948283355064	0.0531419145825928	ENSG00000140263
GO:0046539	histamine N-methyltransferase activity	MF	1	1	0.0168948283355064	0.0531419145825928	ENSG00000150540
GO:0046817	chemokine receptor antagonist activity	MF	1	1	0.0168948283355064	0.0531419145825928	ENSG00000271503
GO:0047021	15-hydroxyprostaglandin dehydrogenase (NADP+) activity	MF	1	1	0.0168948283355064	0.0531419145825928	ENSG00000159228
GO:0047316	glutamine-phenylpyruvate transaminase activity	MF	1	1	0.0168948283355064	0.0531419145825928	ENSG00000171097
GO:0047931	glucosamine kinase activity	MF	1	1	0.0168948283355064	0.0531419145825928	ENSG00000156515
GO:0050221	prostaglandin-E2 9-reductase activity	MF	1	1	0.0168948283355064	0.0531419145825928	ENSG00000159228
GO:0050255	ribitol 2-dehydrogenase activity	MF	1	1	0.0168948283355064	0.0531419145825928	ENSG00000140263
GO:0052657	guanine phosphoribosyltransferase activity	MF	1	1	0.0168948283355064	0.0531419145825928	ENSG00000165704
GO:0061811	ADP-ribosyl cyclase activity	MF	1	1	0.0168948283355064	0.0531419145825928	ENSG00000109743
GO:0061812	cyclic ADP-ribose hydrolase	MF	1	1	0.0168948283355064	0.0531419145825928	ENSG00000109743
GO:0070009	serine-type aminopeptidase activity	MF	1	1	0.0168948283355064	0.0531419145825928	ENSG00000088926
GO:0070524	11-beta-hydroxysteroid dehydrogenase (NADP+) activity	MF	1	1	0.0168948283355064	0.0531419145825928	ENSG00000117594
GO:0070974	POU domain binding	MF	1	1	0.0168948283355064	0.0531419145825928	ENSG00000169083
GO:0099582	neurotransmitter receptor activity involved in regulation of presynaptic cytosolic calcium ion concentration	MF	1	1	0.0168948283355064	0.0531419145825928	ENSG00000163485
GO:1902098	calcitriol binding	MF	1	1	0.0168948283355064	0.0531419145825928	ENSG00000111424
GO:1902118	calcidiol binding	MF	1	1	0.0168948283355064	0.0531419145825928	ENSG00000145321
GO:1902121	lithocholic acid binding	MF	1	1	0.0168948283355064	0.0531419145825928	ENSG00000111424
GO:1902122	chenodeoxycholic acid binding	MF	1	1	0.0168948283355064	0.0531419145825928	ENSG00000012504
GO:1904408	melatonin binding	MF	1	1	0.0168948283355064	0.0531419145825928	ENSG00000124588
GO:1904854	proteasome core complex binding	MF	1	1	0.0168948283355064	0.0531419145825928	ENSG00000148218
GO:1905594	resveratrol binding	MF	1	1	0.0168948283355064	0.0531419145825928	ENSG00000124588
GO:1990833	clathrin-uncoating ATPase activity	MF	1	1	0.0168948283355064	0.0531419145825928	ENSG00000109971
GO:0035325	Toll-like receptor binding	MF	2	12	0.0167919875078528	0.0531419145825928	ENSG00000163220;ENSG00000165025
GO:0043422	protein kinase B binding	MF	2	12	0.0167919875078528	0.0531419145825928	ENSG00000131759;ENSG00000152270
GO:0071322	cellular response to carbohydrate stimulus	BP	7	151	0.0167081732832746	0.0387235785855203	ENSG00000012504;ENSG00000072062;ENSG00000092009;ENSG00000113161;ENSG00000124253;ENSG00000140443;ENSG00000150594
GO:0034677	integrin alpha7-beta1 complex	CC	1	1	0.0166855051402121	0.0531369163695984	ENSG00000150093
GO:0070931	Golgi-associated vesicle lumen	CC	1	1	0.0166855051402121	0.0531369163695984	ENSG00000186318
GO:0097489	multivesicular body, internal vesicle lumen	CC	1	1	0.0166855051402121	0.0531369163695984	ENSG00000146648
GO:0106003	amyloid-beta complex	CC	1	1	0.0166855051402121	0.0531369163695984	ENSG00000067900
GO:0005902	microvillus	CC	5	89	0.0166496921832531	0.0531369163695984	ENSG00000015413;ENSG00000085662;ENSG00000104267;ENSG00000120156;ENSG00000138448
GO:0005813	centrosome	CC	18	620	0.016634803268421	0.0531369163695984	ENSG00000065675;ENSG00000066027;ENSG00000070831;ENSG00000072062;ENSG00000082701;ENSG00000101197;ENSG00000103769;ENSG00000120156;ENSG00000123374;ENSG00000134318;ENSG00000143801;ENSG00000149554;ENSG00000150540;ENSG00000162889;ENSG00000170312;ENSG00000171552;ENSG00000182866;ENSG00000184588
GO:0006661	phosphatidylinositol biosynthetic process	BP	6	117	0.0166172870993813	0.0387235785855203	ENSG00000102468;ENSG00000105851;ENSG00000133731;ENSG00000138685;ENSG00000144566;ENSG00000147246
GO:0021782	glial cell development	BP	6	117	0.0166172870993813	0.0387235785855203	ENSG00000084207;ENSG00000105221;ENSG00000128271;ENSG00000142208;ENSG00000146648;ENSG00000163220
GO:2000257	regulation of protein activation cascade	BP	6	117	0.0166172870993813	0.0387235785855203	ENSG00000057593;ENSG00000126218;ENSG00000164344;ENSG00000180210;ENSG00000182326;ENSG00000243649
GO:0046488	phosphatidylinositol metabolic process	BP	8	186	0.0164436521636642	0.0387235785855203	ENSG00000069764;ENSG00000102468;ENSG00000105851;ENSG00000133731;ENSG00000138685;ENSG00000144566;ENSG00000147246;ENSG00000188257
GO:0099523	presynaptic cytosol	CC	2	12	0.0164010211283837	0.0531369163695984	ENSG00000107130;ENSG00000109971
GO:0043506	regulation of JUN kinase activity	BP	5	85	0.0164007812787551	0.0387235785855203	ENSG00000084207;ENSG00000101197;ENSG00000165025;ENSG00000196396;ENSG00000239732
GO:1903845	negative regulation of cellular response to transforming growth factor beta stimulus	BP	5	85	0.0164007812787551	0.0387235785855203	ENSG00000088832;ENSG00000106799;ENSG00000140992;ENSG00000151694;ENSG00000186951
GO:0007435	salivary gland morphogenesis	BP	3	31	0.0164006722805901	0.0387235785855203	ENSG00000066468;ENSG00000070831;ENSG00000092969
GO:0010039	response to iron ion	BP	3	31	0.0164006722805901	0.0387235785855203	ENSG00000135679;ENSG00000148218;ENSG00000149295
GO:0033006	regulation of mast cell activation involved in immune response	BP	3	31	0.0164006722805901	0.0387235785855203	ENSG00000128340;ENSG00000140992;ENSG00000165025
GO:0048333	mesodermal cell differentiation	BP	3	31	0.0164006722805901	0.0387235785855203	ENSG00000066468;ENSG00000150093;ENSG00000164171
GO:0048566	embryonic digestive tract development	BP	3	31	0.0164006722805901	0.0387235785855203	ENSG00000066468;ENSG00000077092;ENSG00000092969
GO:0051818	disruption of cells of other organism involved in symbiotic interaction	BP	3	31	0.0164006722805901	0.0387235785855203	ENSG00000100448;ENSG00000180210;ENSG00000197561
GO:0051883	killing of cells in other organism involved in symbiotic interaction	BP	3	31	0.0164006722805901	0.0387235785855203	ENSG00000100448;ENSG00000180210;ENSG00000197561
GO:0060317	cardiac epithelial to mesenchymal transition	BP	3	31	0.0164006722805901	0.0387235785855203	ENSG00000092969;ENSG00000106799;ENSG00000125845
GO:0090022	regulation of neutrophil chemotaxis	BP	3	31	0.0164006722805901	0.0387235785855203	ENSG00000109743;ENSG00000128340;ENSG00000197635
GO:0002090	regulation of receptor internalization	BP	4	56	0.0162994612079189	0.0386908108534779	ENSG00000112715;ENSG00000149295;ENSG00000151577;ENSG00000165025
GO:0009620	response to fungus	BP	4	56	0.0162994612079189	0.0386908108534779	ENSG00000100448;ENSG00000163220;ENSG00000165025;ENSG00000197561
GO:0010524	positive regulation of calcium ion transport into cytosol	BP	4	56	0.0162994612079189	0.0386908108534779	ENSG00000097007;ENSG00000140992;ENSG00000180210;ENSG00000184845
GO:0032608	interferon-beta production	BP	4	56	0.0162994612079189	0.0386908108534779	ENSG00000080824;ENSG00000138032;ENSG00000179295;ENSG00000239732
GO:0032648	regulation of interferon-beta production	BP	4	56	0.0162994612079189	0.0386908108534779	ENSG00000080824;ENSG00000138032;ENSG00000179295;ENSG00000239732
GO:0048260	positive regulation of receptor-mediated endocytosis	BP	4	56	0.0162994612079189	0.0386908108534779	ENSG00000112715;ENSG00000132170;ENSG00000149295;ENSG00000165025
GO:0051289	protein homotetramerization	BP	4	56	0.0162994612079189	0.0386908108534779	ENSG00000112096;ENSG00000149925;ENSG00000165704;ENSG00000196689
GO:0033143	regulation of intracellular steroid hormone receptor signaling pathway	BP	6	116	0.0159911239861085	0.0380509016733163	ENSG00000011485;ENSG00000067560;ENSG00000091831;ENSG00000143799;ENSG00000169083;ENSG00000197122
GO:1901222	regulation of NIK/NF-kappaB signaling	BP	6	116	0.0159911239861085	0.0380509016733163	ENSG00000067560;ENSG00000118113;ENSG00000138032;ENSG00000146648;ENSG00000151623;ENSG00000239732
GO:0005759	mitochondrial matrix	CC	15	482	0.0158250658677696	0.0522732228930048	ENSG00000005882;ENSG00000036473;ENSG00000063854;ENSG00000066926;ENSG00000081181;ENSG00000104687;ENSG00000105552;ENSG00000105607;ENSG00000111275;ENSG00000112096;ENSG00000113580;ENSG00000170312;ENSG00000171552;ENSG00000178568;ENSG00000196396
GO:0001942	hair follicle development	BP	5	84	0.0156521611806921	0.0372701495612323	ENSG00000066468;ENSG00000092969;ENSG00000125780;ENSG00000146648;ENSG00000173083
GO:0009791	post-embryonic development	BP	5	84	0.0156521611806921	0.0372701495612323	ENSG00000066468;ENSG00000097007;ENSG00000106799;ENSG00000112715;ENSG00000198793
GO:0043367	CD4-positive, alpha-beta T cell differentiation	BP	5	84	0.0156521611806921	0.0372701495612323	ENSG00000105639;ENSG00000109471;ENSG00000131759;ENSG00000168610;ENSG00000198793
GO:0090263	positive regulation of canonical Wnt signaling pathway	BP	7	149	0.0156364686215098	0.0372701495612323	ENSG00000066468;ENSG00000101966;ENSG00000133275;ENSG00000138032;ENSG00000138685;ENSG00000146648;ENSG00000197122
GO:0008361	regulation of cell size	BP	8	184	0.0155043702345652	0.0369694768396711	ENSG00000067560;ENSG00000082701;ENSG00000097007;ENSG00000103769;ENSG00000112715;ENSG00000142208;ENSG00000172819;ENSG00000198793
GO:0016236	macroautophagy	BP	12	337	0.0154593374057518	0.0368748929719979	ENSG00000014216;ENSG00000072062;ENSG00000101266;ENSG00000107643;ENSG00000116977;ENSG00000128052;ENSG00000142208;ENSG00000144566;ENSG00000164305;ENSG00000177628;ENSG00000197122;ENSG00000198793
GO:0097223	sperm part	CC	9	230	0.0154191560463632	0.051204790934714	ENSG00000044115;ENSG00000049860;ENSG00000069764;ENSG00000072062;ENSG00000100299;ENSG00000149295;ENSG00000149925;ENSG00000157404;ENSG00000163399
GO:0002220	innate immune response activating cell surface receptor signaling pathway	BP	6	115	0.015381471008706	0.0367018988791067	ENSG00000072062;ENSG00000104365;ENSG00000140992;ENSG00000165025;ENSG00000174775;ENSG00000197122
GO:2000179	positive regulation of neural precursor cell proliferation	BP	4	55	0.0153399481487563	0.036615534448855	ENSG00000111087;ENSG00000112715;ENSG00000138685;ENSG00000149295
GO:0070566	adenylyltransferase activity	MF	3	31	0.0151355027425143	0.0531419145825928	ENSG00000097007;ENSG00000138801;ENSG00000173614
GO:0019884	antigen processing and presentation of exogenous antigen	BP	8	183	0.0150496072009514	0.0359349898140855	ENSG00000104365;ENSG00000113441;ENSG00000117984;ENSG00000138160;ENSG00000138448;ENSG00000163131;ENSG00000174080;ENSG00000206503
GO:0043195	terminal bouton	CC	4	57	0.015018607790876	0.0501427711727633	ENSG00000090013;ENSG00000109971;ENSG00000144566;ENSG00000163485
GO:0002360	T cell lineage commitment	BP	3	30	0.0150030737188904	0.0358363304123097	ENSG00000067560;ENSG00000168610;ENSG00000198793
GO:0003401	axis elongation	BP	3	30	0.0150030737188904	0.0358363304123097	ENSG00000066468;ENSG00000091831;ENSG00000113578
GO:0006783	heme biosynthetic process	BP	3	30	0.0150030737188904	0.0358363304123097	ENSG00000066926;ENSG00000148218;ENSG00000163631
GO:0007176	regulation of epidermal growth factor-activated receptor activity	BP	3	30	0.0150030737188904	0.0358363304123097	ENSG00000150594;ENSG00000151694;ENSG00000163485
GO:0032607	interferon-alpha production	BP	3	30	0.0150030737188904	0.0358363304123097	ENSG00000115415;ENSG00000239732;ENSG00000262406
GO:0032647	regulation of interferon-alpha production	BP	3	30	0.0150030737188904	0.0358363304123097	ENSG00000115415;ENSG00000239732;ENSG00000262406
GO:0034377	plasma lipoprotein particle assembly	BP	3	30	0.0150030737188904	0.0358363304123097	ENSG00000072062;ENSG00000131408;ENSG00000158874
GO:0042454	ribonucleoside catabolic process	BP	3	30	0.0150030737188904	0.0358363304123097	ENSG00000101444;ENSG00000165704;ENSG00000198805
GO:0043304	regulation of mast cell degranulation	BP	3	30	0.0150030737188904	0.0358363304123097	ENSG00000128340;ENSG00000140992;ENSG00000165025
GO:0045577	regulation of B cell differentiation	BP	3	30	0.0150030737188904	0.0358363304123097	ENSG00000109471;ENSG00000165025;ENSG00000239732
GO:0045648	positive regulation of erythrocyte differentiation	BP	3	30	0.0150030737188904	0.0358363304123097	ENSG00000112062;ENSG00000115415;ENSG00000168610
GO:0045940	positive regulation of steroid metabolic process	BP	3	30	0.0150030737188904	0.0358363304123097	ENSG00000113578;ENSG00000158874;ENSG00000198848
GO:0071480	cellular response to gamma radiation	BP	3	30	0.0150030737188904	0.0358363304123097	ENSG00000135679;ENSG00000171552;ENSG00000174775
GO:0006558	L-phenylalanine metabolic process	BP	2	11	0.0149881692614767	0.0358363304123097	ENSG00000171097;ENSG00000171759
GO:0014745	negative regulation of muscle adaptation	BP	2	11	0.0149881692614767	0.0358363304123097	ENSG00000164867;ENSG00000198793
GO:0021892	cerebral cortex GABAergic interneuron differentiation	BP	2	11	0.0149881692614767	0.0358363304123097	ENSG00000149295;ENSG00000184845
GO:0033483	gas homeostasis	BP	2	11	0.0149881692614767	0.0358363304123097	ENSG00000084207;ENSG00000112096
GO:0033632	regulation of cell-cell adhesion mediated by integrin	BP	2	11	0.0149881692614767	0.0358363304123097	ENSG00000197635;ENSG00000271503
GO:0042118	endothelial cell activation	BP	2	11	0.0149881692614767	0.0358363304123097	ENSG00000106799;ENSG00000196262
GO:0043589	skin morphogenesis	BP	2	11	0.0149881692614767	0.0358363304123097	ENSG00000164171;ENSG00000177628
GO:0045060	negative thymic T cell selection	BP	2	11	0.0149881692614767	0.0358363304123097	ENSG00000081237;ENSG00000115085
GO:0045945	positive regulation of transcription by RNA polymerase III	BP	2	11	0.0149881692614767	0.0358363304123097	ENSG00000169083;ENSG00000198793
GO:0051798	positive regulation of hair follicle development	BP	2	11	0.0149881692614767	0.0358363304123097	ENSG00000092969;ENSG00000173083
GO:0060159	regulation of dopamine receptor signaling pathway	BP	2	11	0.0149881692614767	0.0358363304123097	ENSG00000149295;ENSG00000151577
GO:0060368	regulation of Fc receptor mediated stimulatory signaling pathway	BP	2	11	0.0149881692614767	0.0358363304123097	ENSG00000081237;ENSG00000103653
GO:0060439	trachea morphogenesis	BP	2	11	0.0149881692614767	0.0358363304123097	ENSG00000100030;ENSG00000169032
GO:0060742	epithelial cell differentiation involved in prostate gland development	BP	2	11	0.0149881692614767	0.0358363304123097	ENSG00000066468;ENSG00000169083
GO:0061517	macrophage proliferation	BP	2	11	0.0149881692614767	0.0358363304123097	ENSG00000100030;ENSG00000177628
GO:0070471	uterine smooth muscle contraction	BP	2	11	0.0149881692614767	0.0358363304123097	ENSG00000184160;ENSG00000274286
GO:0070857	regulation of bile acid biosynthetic process	BP	2	11	0.0149881692614767	0.0358363304123097	ENSG00000012504;ENSG00000198848
GO:0090030	regulation of steroid hormone biosynthetic process	BP	2	11	0.0149881692614767	0.0358363304123097	ENSG00000125845;ENSG00000163399
GO:0097011	cellular response to granulocyte macrophage colony-stimulating factor stimulus	BP	2	11	0.0149881692614767	0.0358363304123097	ENSG00000100030;ENSG00000142208
GO:0097012	response to granulocyte macrophage colony-stimulating factor	BP	2	11	0.0149881692614767	0.0358363304123097	ENSG00000100030;ENSG00000142208
GO:0097709	connective tissue replacement	BP	2	11	0.0149881692614767	0.0358363304123097	ENSG00000067900;ENSG00000134318
GO:1902221	erythrose 4-phosphate/phosphoenolpyruvate family amino acid metabolic process	BP	2	11	0.0149881692614767	0.0358363304123097	ENSG00000171097;ENSG00000171759
GO:1902563	regulation of neutrophil activation	BP	2	11	0.0149881692614767	0.0358363304123097	ENSG00000165025;ENSG00000188257
GO:1902946	protein localization to early endosome	BP	2	11	0.0149881692614767	0.0358363304123097	ENSG00000112715;ENSG00000134318
GO:1903265	positive regulation of tumor necrosis factor-mediated signaling pathway	BP	2	11	0.0149881692614767	0.0358363304123097	ENSG00000137752;ENSG00000151694
GO:1903800	positive regulation of production of miRNAs involved in gene silencing by miRNA	BP	2	11	0.0149881692614767	0.0358363304123097	ENSG00000146648;ENSG00000169032
GO:1904181	positive regulation of membrane depolarization	BP	2	11	0.0149881692614767	0.0358363304123097	ENSG00000128052;ENSG00000143799
GO:0001892	embryonic placenta development	BP	5	83	0.0149267008461272	0.0358363304123097	ENSG00000066468;ENSG00000100030;ENSG00000142208;ENSG00000169032;ENSG00000177885
GO:0030104	water homeostasis	BP	5	83	0.0149267008461272	0.0358363304123097	ENSG00000072062;ENSG00000085662;ENSG00000103769;ENSG00000105976;ENSG00000177628
GO:0030811	regulation of nucleotide catabolic process	BP	5	83	0.0149267008461272	0.0358363304123097	ENSG00000017427;ENSG00000102468;ENSG00000106633;ENSG00000168610;ENSG00000186951
GO:1901224	positive regulation of NIK/NF-kappaB signaling	BP	5	83	0.0149267008461272	0.0358363304123097	ENSG00000067560;ENSG00000118113;ENSG00000146648;ENSG00000151623;ENSG00000239732
GO:0007009	plasma membrane organization	BP	6	114	0.0147881259328936	0.0358363304123097	ENSG00000081237;ENSG00000092969;ENSG00000105221;ENSG00000142208;ENSG00000163220;ENSG00000169083
GO:0009062	fatty acid catabolic process	BP	6	114	0.0147881259328936	0.0358363304123097	ENSG00000105221;ENSG00000105607;ENSG00000124253;ENSG00000142208;ENSG00000186951;ENSG00000198793
GO:0022037	metencephalon development	BP	6	114	0.0147881259328936	0.0358363304123097	ENSG00000097007;ENSG00000111087;ENSG00000159131;ENSG00000169032;ENSG00000177628;ENSG00000179295
GO:0051287	NAD binding	MF	4	56	0.0147443024117595	0.0531419145825928	ENSG00000101444;ENSG00000111275;ENSG00000140263;ENSG00000143799
GO:0002695	negative regulation of leukocyte activation	BP	8	182	0.0146046117044494	0.0354639193049385	ENSG00000025434;ENSG00000081181;ENSG00000081237;ENSG00000105639;ENSG00000109471;ENSG00000128271;ENSG00000131981;ENSG00000164305
GO:0031050	dsRNA processing	BP	4	54	0.01441685496628	0.0350203702114796	ENSG00000091831;ENSG00000146648;ENSG00000168610;ENSG00000169032
GO:0070918	production of small RNA involved in gene silencing by RNA	BP	4	54	0.01441685496628	0.0350203702114796	ENSG00000091831;ENSG00000146648;ENSG00000168610;ENSG00000169032
GO:1903573	negative regulation of response to endoplasmic reticulum stress	BP	4	54	0.01441685496628	0.0350203702114796	ENSG00000025434;ENSG00000131408;ENSG00000171552;ENSG00000196396
GO:0045666	positive regulation of neuron differentiation	BP	13	374	0.0144082223546134	0.0350203702114796	ENSG00000067560;ENSG00000077782;ENSG00000103769;ENSG00000109471;ENSG00000112715;ENSG00000115386;ENSG00000125845;ENSG00000131759;ENSG00000163220;ENSG00000169032;ENSG00000184160;ENSG00000198793;ENSG00000274286
GO:0030512	negative regulation of transforming growth factor beta receptor signaling pathway	BP	5	82	0.0142241079917655	0.0346010867679336	ENSG00000088832;ENSG00000106799;ENSG00000140992;ENSG00000151694;ENSG00000186951
GO:0048144	fibroblast proliferation	BP	5	82	0.0142241079917655	0.0346010867679336	ENSG00000017427;ENSG00000084207;ENSG00000091831;ENSG00000132170;ENSG00000145386
GO:0015643	toxic substance binding	MF	2	11	0.0141497083376349	0.0531419145825928	ENSG00000120915;ENSG00000163631
GO:0016813	hydrolase activity, acting on carbon-nitrogen (but not peptide) bonds, in linear amidines	MF	2	11	0.0141497083376349	0.0531419145825928	ENSG00000081181;ENSG00000159339
GO:0031996	thioesterase binding	MF	2	11	0.0141497083376349	0.0531419145825928	ENSG00000070831;ENSG00000150594
GO:0042608	T cell receptor binding	MF	2	11	0.0141497083376349	0.0531419145825928	ENSG00000182866;ENSG00000206503
GO:0098796	membrane protein complex	CC	31	1227	0.013965269169997	0.0468780116463143	ENSG00000005844;ENSG00000005961;ENSG00000017427;ENSG00000044115;ENSG00000061938;ENSG00000072062;ENSG00000088832;ENSG00000102468;ENSG00000104365;ENSG00000105851;ENSG00000106799;ENSG00000113448;ENSG00000115085;ENSG00000115232;ENSG00000119383;ENSG00000125845;ENSG00000135312;ENSG00000138448;ENSG00000140443;ENSG00000143801;ENSG00000146648;ENSG00000147246;ENSG00000150093;ENSG00000154229;ENSG00000163399…
GO:0060828	regulation of canonical Wnt signaling pathway	BP	11	292	0.0137061685748577	0.0333647858471208	ENSG00000066468;ENSG00000082701;ENSG00000101966;ENSG00000111087;ENSG00000112062;ENSG00000125845;ENSG00000133275;ENSG00000138032;ENSG00000138685;ENSG00000146648;ENSG00000197122
GO:0003309	type B pancreatic cell differentiation	BP	3	29	0.0136757177259855	0.0333024564893596	ENSG00000082701;ENSG00000140992;ENSG00000142208
GO:0010592	positive regulation of lamellipodium assembly	BP	3	29	0.0136757177259855	0.0333024564893596	ENSG00000070831;ENSG00000128340;ENSG00000198793
GO:0043171	peptide catabolic process	BP	3	29	0.0136757177259855	0.0333024564893596	ENSG00000015413;ENSG00000111144;ENSG00000113441
GO:0048799	animal organ maturation	BP	3	29	0.0136757177259855	0.0333024564893596	ENSG00000017427;ENSG00000067560;ENSG00000125845
GO:0051852	disruption by host of symbiont cells	BP	3	29	0.0136757177259855	0.0333024564893596	ENSG00000100448;ENSG00000180210;ENSG00000197561
GO:0051873	killing by host of symbiont cells	BP	3	29	0.0136757177259855	0.0333024564893596	ENSG00000100448;ENSG00000180210;ENSG00000197561
GO:0060148	positive regulation of posttranscriptional gene silencing	BP	3	29	0.0136757177259855	0.0333024564893596	ENSG00000146648;ENSG00000168610;ENSG00000169032
GO:0060674	placenta blood vessel development	BP	3	29	0.0136757177259855	0.0333024564893596	ENSG00000100030;ENSG00000142208;ENSG00000169032
GO:0002223	stimulatory C-type lectin receptor signaling pathway	BP	6	112	0.013649534805267	0.0333024564893596	ENSG00000072062;ENSG00000104365;ENSG00000140992;ENSG00000165025;ENSG00000174775;ENSG00000197122
GO:0015918	sterol transport	BP	6	112	0.013649534805267	0.0333024564893596	ENSG00000025434;ENSG00000069764;ENSG00000131408;ENSG00000132170;ENSG00000158874;ENSG00000198848
GO:0006110	regulation of glycolytic process	BP	5	81	0.0135440826366556	0.0330991948360942	ENSG00000017427;ENSG00000102468;ENSG00000106633;ENSG00000168610;ENSG00000186951
GO:0048145	regulation of fibroblast proliferation	BP	5	81	0.0135440826366556	0.0330991948360942	ENSG00000017427;ENSG00000084207;ENSG00000091831;ENSG00000132170;ENSG00000145386
GO:0061844	antimicrobial humoral immune response mediated by antimicrobial peptide	BP	5	81	0.0135440826366556	0.0330991948360942	ENSG00000115386;ENSG00000163220;ENSG00000180210;ENSG00000197561;ENSG00000214274
GO:0043949	regulation of cAMP-mediated signaling	BP	4	53	0.0135297489422795	0.0330991948360942	ENSG00000113448;ENSG00000152270;ENSG00000154229;ENSG00000184588
GO:0045912	negative regulation of carbohydrate metabolic process	BP	4	53	0.0135297489422795	0.0330991948360942	ENSG00000082701;ENSG00000106633;ENSG00000168610;ENSG00000186951
GO:0022402	cell cycle process	BP	37	1459	0.0133734054000252	0.0327403070569907	ENSG00000017427;ENSG00000067560;ENSG00000067900;ENSG00000070831;ENSG00000072062;ENSG00000080824;ENSG00000081237;ENSG00000092969;ENSG00000097007;ENSG00000101266;ENSG00000103769;ENSG00000105221;ENSG00000106799;ENSG00000111087;ENSG00000113575;ENSG00000119383;ENSG00000123374;ENSG00000134058;ENSG00000134318;ENSG00000135679;ENSG00000138160;ENSG00000142208;ENSG00000145386;ENSG00000146648;ENSG00000149295…
GO:0099146	intrinsic component of postsynaptic density membrane	CC	4	55	0.0133056783692544	0.0449066644962337	ENSG00000116329;ENSG00000151577;ENSG00000178568;ENSG00000184160
GO:0031396	regulation of protein ubiquitination	BP	9	215	0.0132871347692254	0.032540694987212	ENSG00000080824;ENSG00000088832;ENSG00000097007;ENSG00000101197;ENSG00000101966;ENSG00000106799;ENSG00000142208;ENSG00000196262;ENSG00000198793
GO:0005856	cytoskeleton	CC	53	2347	0.0130980627974052	0.0444475245748012	ENSG00000007171;ENSG00000044115;ENSG00000065675;ENSG00000066027;ENSG00000067560;ENSG00000067900;ENSG00000070831;ENSG00000072062;ENSG00000082701;ENSG00000096968;ENSG00000097007;ENSG00000100030;ENSG00000101197;ENSG00000101336;ENSG00000101966;ENSG00000103769;ENSG00000105639;ENSG00000111087;ENSG00000112062;ENSG00000113448;ENSG00000113575;ENSG00000113580;ENSG00000114854;ENSG00000120156;ENSG00000123374…
GO:0000287	magnesium ion binding	MF	9	221	0.013092407698605	0.0523264215280881	ENSG00000072062;ENSG00000097007;ENSG00000107130;ENSG00000117676;ENSG00000120915;ENSG00000124253;ENSG00000133731;ENSG00000138032;ENSG00000165704
GO:0042176	regulation of protein catabolic process	BP	14	410	0.01308429049839	0.0320553455632571	ENSG00000007171;ENSG00000067900;ENSG00000072062;ENSG00000080824;ENSG00000082701;ENSG00000101266;ENSG00000113161;ENSG00000135679;ENSG00000142208;ENSG00000146648;ENSG00000148218;ENSG00000150594;ENSG00000177628;ENSG00000189283
GO:0010721	negative regulation of cell development	BP	12	329	0.0130173984395524	0.0319028395422983	ENSG00000017427;ENSG00000044115;ENSG00000067560;ENSG00000082701;ENSG00000112715;ENSG00000135679;ENSG00000151577;ENSG00000168610;ENSG00000178568;ENSG00000180210;ENSG00000186951;ENSG00000196689
GO:0007492	endoderm development	BP	5	80	0.0128863172612494	0.0315928548766699	ENSG00000087245;ENSG00000100985;ENSG00000115232;ENSG00000118113;ENSG00000138448
GO:0009069	serine family amino acid metabolic process	BP	4	52	0.0126781741426763	0.0310936519302183	ENSG00000100714;ENSG00000101444;ENSG00000159131;ENSG00000228716
GO:0021695	cerebellar cortex development	BP	4	52	0.0126781741426763	0.0310936519302183	ENSG00000111087;ENSG00000169032;ENSG00000177628;ENSG00000179295
GO:0032330	regulation of chondrocyte differentiation	BP	4	52	0.0126781741426763	0.0310936519302183	ENSG00000077092;ENSG00000106799;ENSG00000172819;ENSG00000179295
GO:0050982	detection of mechanical stimulus	BP	4	52	0.0126781741426763	0.0310936519302183	ENSG00000102468;ENSG00000157404;ENSG00000164171;ENSG00000186318
GO:0035258	steroid hormone receptor binding	MF	5	82	0.0126240977199733	0.0506217958241315	ENSG00000091831;ENSG00000132170;ENSG00000143799;ENSG00000168610;ENSG00000197122
GO:0004693	cyclin-dependent protein serine/threonine kinase activity	MF	3	29	0.0126113480923747	0.0506217958241315	ENSG00000123374;ENSG00000134058;ENSG00000170312
GO:0016645	oxidoreductase activity, acting on the CH-NH group of donors	MF	3	29	0.0126113480923747	0.0506217958241315	ENSG00000090013;ENSG00000100714;ENSG00000228716
GO:0097472	cyclin-dependent protein kinase activity	MF	3	29	0.0126113480923747	0.0506217958241315	ENSG00000123374;ENSG00000134058;ENSG00000170312
GO:0090100	positive regulation of transmembrane receptor protein serine/threonine kinase signaling pathway	BP	6	110	0.0125736711524316	0.0308814396567227	ENSG00000092969;ENSG00000096968;ENSG00000106799;ENSG00000125845;ENSG00000143799;ENSG00000151694
GO:1902905	positive regulation of supramolecular fiber organization	BP	9	213	0.0125632704736832	0.0308669269557208	ENSG00000067560;ENSG00000070831;ENSG00000097007;ENSG00000101336;ENSG00000105976;ENSG00000106799;ENSG00000134318;ENSG00000177885;ENSG00000198793
GO:0032154	cleavage furrow	CC	4	54	0.0124981360221501	0.0426447388448089	ENSG00000067560;ENSG00000103769;ENSG00000150093;ENSG00000186298
GO:0007205	protein kinase C-activating G protein-coupled receptor signaling pathway	BP	3	28	0.0124181802292053	0.0305213642829395	ENSG00000109471;ENSG00000128271;ENSG00000135312
GO:0010818	T cell chemotaxis	BP	3	28	0.0124181802292053	0.0305213642829395	ENSG00000105851;ENSG00000151694;ENSG00000271503
GO:0031069	hair follicle morphogenesis	BP	3	28	0.0124181802292053	0.0305213642829395	ENSG00000066468;ENSG00000092969;ENSG00000125780
GO:0033598	mammary gland epithelial cell proliferation	BP	3	28	0.0124181802292053	0.0305213642829395	ENSG00000091831;ENSG00000100030;ENSG00000142627
GO:0046174	polyol catabolic process	BP	3	28	0.0124181802292053	0.0305213642829395	ENSG00000111669;ENSG00000133731;ENSG00000140263
GO:0060055	angiogenesis involved in wound healing	BP	3	28	0.0124181802292053	0.0305213642829395	ENSG00000112715;ENSG00000128052;ENSG00000173083
GO:0070168	negative regulation of biomineral tissue development	BP	3	28	0.0124181802292053	0.0305213642829395	ENSG00000067900;ENSG00000134318;ENSG00000164867
GO:1903649	regulation of cytoplasmic transport	BP	3	28	0.0124181802292053	0.0305213642829395	ENSG00000100030;ENSG00000169032;ENSG00000197122
GO:2000637	positive regulation of gene silencing by miRNA	BP	3	28	0.0124181802292053	0.0305213642829395	ENSG00000146648;ENSG00000168610;ENSG00000169032
GO:2001025	positive regulation of response to drug	BP	3	28	0.0124181802292053	0.0305213642829395	ENSG00000128271;ENSG00000149295;ENSG00000150093
GO:0006188	IMP biosynthetic process	BP	2	10	0.0124045140492132	0.0305213642829395	ENSG00000159131;ENSG00000165704
GO:0006198	cAMP catabolic process	BP	2	10	0.0124045140492132	0.0305213642829395	ENSG00000113448;ENSG00000184588
GO:0006547	histidine metabolic process	BP	2	10	0.0124045140492132	0.0305213642829395	ENSG00000100714;ENSG00000150540
GO:0006591	ornithine metabolic process	BP	2	10	0.0124045140492132	0.0305213642829395	ENSG00000036473;ENSG00000081181
GO:0007191	adenylate cyclase-activating dopamine receptor signaling pathway	BP	2	10	0.0124045140492132	0.0305213642829395	ENSG00000151577;ENSG00000184845
GO:0007220	Notch receptor processing	BP	2	10	0.0124045140492132	0.0305213642829395	ENSG00000143801;ENSG00000151694
GO:0009113	purine nucleobase biosynthetic process	BP	2	10	0.0124045140492132	0.0305213642829395	ENSG00000159131;ENSG00000165704
GO:0009414	response to water deprivation	BP	2	10	0.0124045140492132	0.0305213642829395	ENSG00000085662;ENSG00000109339
GO:0015911	plasma membrane long-chain fatty acid transport	BP	2	10	0.0124045140492132	0.0305213642829395	ENSG00000105221;ENSG00000142208
GO:0021826	substrate-independent telencephalic tangential migration	BP	2	10	0.0124045140492132	0.0305213642829395	ENSG00000149295;ENSG00000184845
GO:0021830	interneuron migration from the subpallium to the cortex	BP	2	10	0.0124045140492132	0.0305213642829395	ENSG00000149295;ENSG00000184845
GO:0021843	substrate-independent telencephalic tangential interneuron migration	BP	2	10	0.0124045140492132	0.0305213642829395	ENSG00000149295;ENSG00000184845
GO:0021940	positive regulation of cerebellar granule cell precursor proliferation	BP	2	10	0.0124045140492132	0.0305213642829395	ENSG00000111087;ENSG00000138685
GO:0031943	regulation of glucocorticoid metabolic process	BP	2	10	0.0124045140492132	0.0305213642829395	ENSG00000125845;ENSG00000163399
GO:0032000	positive regulation of fatty acid beta-oxidation	BP	2	10	0.0124045140492132	0.0305213642829395	ENSG00000105221;ENSG00000186951
GO:0032025	response to cobalt ion	BP	2	10	0.0124045140492132	0.0305213642829395	ENSG00000148218;ENSG00000164305
GO:0032353	negative regulation of hormone biosynthetic process	BP	2	10	0.0124045140492132	0.0305213642829395	ENSG00000125845;ENSG00000163399
GO:0032754	positive regulation of interleukin-5 production	BP	2	10	0.0124045140492132	0.0305213642829395	ENSG00000113448;ENSG00000131759
GO:0035747	natural killer cell chemotaxis	BP	2	10	0.0124045140492132	0.0305213642829395	ENSG00000105851;ENSG00000271503
GO:0045760	positive regulation of action potential	BP	2	10	0.0124045140492132	0.0305213642829395	ENSG00000120907;ENSG00000177628
GO:0046643	regulation of gamma-delta T cell activation	BP	2	10	0.0124045140492132	0.0305213642829395	ENSG00000081237;ENSG00000165025
GO:0048570	notochord morphogenesis	BP	2	10	0.0124045140492132	0.0305213642829395	ENSG00000111087;ENSG00000142627
GO:0048755	branching morphogenesis of a nerve	BP	2	10	0.0124045140492132	0.0305213642829395	ENSG00000066468;ENSG00000149295
GO:0051409	response to nitrosative stress	BP	2	10	0.0124045140492132	0.0305213642829395	ENSG00000139318;ENSG00000197894
GO:0051712	positive regulation of killing of cells of other organism	BP	2	10	0.0124045140492132	0.0305213642829395	ENSG00000007171;ENSG00000165025
GO:0051918	negative regulation of fibrinolysis	BP	2	10	0.0124045140492132	0.0305213642829395	ENSG00000122194;ENSG00000180210
GO:0060068	vagina development	BP	2	10	0.0124045140492132	0.0305213642829395	ENSG00000091831;ENSG00000138207
GO:0060525	prostate glandular acinus development	BP	2	10	0.0124045140492132	0.0305213642829395	ENSG00000066468;ENSG00000091831
GO:0061179	negative regulation of insulin secretion involved in cellular response to glucose stimulus	BP	2	10	0.0124045140492132	0.0305213642829395	ENSG00000113161;ENSG00000150594
GO:0061365	positive regulation of triglyceride lipase activity	BP	2	10	0.0124045140492132	0.0305213642829395	ENSG00000025434;ENSG00000131408
GO:0070472	regulation of uterine smooth muscle contraction	BP	2	10	0.0124045140492132	0.0305213642829395	ENSG00000184160;ENSG00000274286
GO:0070561	vitamin D receptor signaling pathway	BP	2	10	0.0124045140492132	0.0305213642829395	ENSG00000111424;ENSG00000137193
GO:0071394	cellular response to testosterone stimulus	BP	2	10	0.0124045140492132	0.0305213642829395	ENSG00000134318;ENSG00000169083
GO:0071803	positive regulation of podosome assembly	BP	2	10	0.0124045140492132	0.0305213642829395	ENSG00000067560;ENSG00000197122
GO:0090037	positive regulation of protein kinase C signaling	BP	2	10	0.0124045140492132	0.0305213642829395	ENSG00000112715;ENSG00000120907
GO:0098926	postsynaptic signal transduction	BP	2	10	0.0124045140492132	0.0305213642829395	ENSG00000096968;ENSG00000168610
GO:0099527	postsynapse to nucleus signaling pathway	BP	2	10	0.0124045140492132	0.0305213642829395	ENSG00000096968;ENSG00000168610
GO:1904526	regulation of microtubule binding	BP	2	10	0.0124045140492132	0.0305213642829395	ENSG00000097007;ENSG00000113575
GO:1990314	cellular response to insulin-like growth factor stimulus	BP	2	10	0.0124045140492132	0.0305213642829395	ENSG00000145386;ENSG00000179295
GO:2000048	negative regulation of cell-cell adhesion mediated by cadherin	BP	2	10	0.0124045140492132	0.0305213642829395	ENSG00000112715;ENSG00000122194
GO:2000074	regulation of type B pancreatic cell development	BP	2	10	0.0124045140492132	0.0305213642829395	ENSG00000082701;ENSG00000142208
GO:2000192	negative regulation of fatty acid transport	BP	2	10	0.0124045140492132	0.0305213642829395	ENSG00000105221;ENSG00000142208
GO:0030010	establishment of cell polarity	BP	7	142	0.0122696992145323	0.0305213642829395	ENSG00000067560;ENSG00000067900;ENSG00000070831;ENSG00000080824;ENSG00000082701;ENSG00000134318;ENSG00000150093
GO:0032418	lysosome localization	BP	5	79	0.012250496975835	0.0305213642829395	ENSG00000105851;ENSG00000128340;ENSG00000140992;ENSG00000157404;ENSG00000165025
GO:0033043	regulation of organelle organization	BP	35	1354	0.0122384044166406	0.0305213642829395	ENSG00000017427;ENSG00000065675;ENSG00000067560;ENSG00000067900;ENSG00000070831;ENSG00000082701;ENSG00000097007;ENSG00000100030;ENSG00000100985;ENSG00000101336;ENSG00000105221;ENSG00000105976;ENSG00000106799;ENSG00000107643;ENSG00000109743;ENSG00000112715;ENSG00000120156;ENSG00000128052;ENSG00000128340;ENSG00000134318;ENSG00000138160;ENSG00000142208;ENSG00000143799;ENSG00000144566;ENSG00000145391…
GO:0050954	sensory perception of mechanical stimulus	BP	8	176	0.0121333172410161	0.0304196118497858	ENSG00000049860;ENSG00000102468;ENSG00000151090;ENSG00000157404;ENSG00000164171;ENSG00000164305;ENSG00000186318;ENSG00000196689
GO:0099565	chemical synaptic transmission, postsynaptic	BP	6	109	0.0120587246798832	0.0302436335766998	ENSG00000082701;ENSG00000128271;ENSG00000142208;ENSG00000149295;ENSG00000163485;ENSG00000196689
GO:0030545	receptor regulator activity	MF	17	547	0.0120082859751054	0.0487987728719887	ENSG00000017427;ENSG00000092969;ENSG00000105220;ENSG00000109471;ENSG00000112715;ENSG00000113578;ENSG00000115386;ENSG00000118271;ENSG00000119630;ENSG00000125845;ENSG00000131981;ENSG00000138685;ENSG00000140009;ENSG00000168522;ENSG00000180210;ENSG00000197635;ENSG00000271503
GO:0008206	bile acid metabolic process	BP	4	51	0.0118616514772147	0.0297602296281196	ENSG00000012504;ENSG00000105398;ENSG00000157404;ENSG00000198848
GO:0014009	glial cell proliferation	BP	4	51	0.0118616514772147	0.0297602296281196	ENSG00000146648;ENSG00000177628;ENSG00000186298;ENSG00000198793
GO:0035196	production of miRNAs involved in gene silencing by miRNA	BP	4	51	0.0118616514772147	0.0297602296281196	ENSG00000091831;ENSG00000146648;ENSG00000168610;ENSG00000169032
GO:0046580	negative regulation of Ras protein signal transduction	BP	4	51	0.0118616514772147	0.0297602296281196	ENSG00000092969;ENSG00000105976;ENSG00000120907;ENSG00000150093
GO:0060078	regulation of postsynaptic membrane potential	BP	7	141	0.0118354837366542	0.0297380052059554	ENSG00000043591;ENSG00000082701;ENSG00000128271;ENSG00000142208;ENSG00000149295;ENSG00000163485;ENSG00000196689
GO:0071326	cellular response to monosaccharide stimulus	BP	7	141	0.0118354837366542	0.0297380052059554	ENSG00000012504;ENSG00000072062;ENSG00000092009;ENSG00000113161;ENSG00000124253;ENSG00000140443;ENSG00000150594
GO:0002478	antigen processing and presentation of exogenous peptide antigen	BP	8	175	0.011753462221438	0.0295535281323535	ENSG00000104365;ENSG00000113441;ENSG00000117984;ENSG00000138160;ENSG00000138448;ENSG00000163131;ENSG00000174080;ENSG00000206503
GO:0001085	RNA polymerase II transcription factor binding	MF	7	145	0.0117185475293043	0.047781687063931	ENSG00000082701;ENSG00000091831;ENSG00000132170;ENSG00000168610;ENSG00000169083;ENSG00000177606;ENSG00000186951
GO:0016803	ether hydrolase activity	MF	2	10	0.0117066014111695	0.047781687063931	ENSG00000111144;ENSG00000120915
GO:0043208	glycosphingolipid binding	MF	2	10	0.0117066014111695	0.047781687063931	ENSG00000109471;ENSG00000174175
GO:0097199	cysteine-type endopeptidase activity involved in apoptotic signaling pathway	MF	2	10	0.0117066014111695	0.047781687063931	ENSG00000137752;ENSG00000164305
GO:0043010	camera-type eye development	BP	12	324	0.0116487513856819	0.0293009588295776	ENSG00000092969;ENSG00000101197;ENSG00000106799;ENSG00000112715;ENSG00000131759;ENSG00000138207;ENSG00000138685;ENSG00000142627;ENSG00000149295;ENSG00000151090;ENSG00000172819;ENSG00000178035
GO:0032370	positive regulation of lipid transport	BP	5	78	0.0116362996984353	0.0292803557406252	ENSG00000025434;ENSG00000069764;ENSG00000121769;ENSG00000131408;ENSG00000198848
GO:0120192	tight junction assembly	BP	5	78	0.0116362996984353	0.0292803557406252	ENSG00000067900;ENSG00000072062;ENSG00000104365;ENSG00000134318;ENSG00000142627
GO:0002062	chondrocyte differentiation	BP	6	108	0.0115588097085773	0.0291066838832332	ENSG00000077092;ENSG00000106799;ENSG00000112062;ENSG00000125845;ENSG00000172819;ENSG00000179295
GO:0004869	cysteine-type endopeptidase inhibitor activity	MF	4	52	0.0114506016758389	0.047326548223348	ENSG00000015413;ENSG00000101197;ENSG00000101966;ENSG00000117676
GO:0051393	alpha-actinin binding	MF	3	28	0.0114474028086058	0.047326548223348	ENSG00000128271;ENSG00000131759;ENSG00000132170
GO:1901567	fatty acid derivative binding	MF	3	28	0.0114474028086058	0.047326548223348	ENSG00000105607;ENSG00000132170;ENSG00000163220
GO:0045296	cadherin binding	MF	12	333	0.0114271895891939	0.047326548223348	ENSG00000044115;ENSG00000109971;ENSG00000115415;ENSG00000128052;ENSG00000137843;ENSG00000142627;ENSG00000146648;ENSG00000149925;ENSG00000150093;ENSG00000179295;ENSG00000196396;ENSG00000197122
GO:0071331	cellular response to hexose stimulus	BP	7	140	0.0114124881175761	0.0287487603900231	ENSG00000012504;ENSG00000072062;ENSG00000092009;ENSG00000113161;ENSG00000124253;ENSG00000140443;ENSG00000150594
GO:0000910	cytokinesis	BP	8	174	0.0113824446002768	0.0286835934334809	ENSG00000067560;ENSG00000067900;ENSG00000070831;ENSG00000103769;ENSG00000134318;ENSG00000149295;ENSG00000151577;ENSG00000171552
GO:0051170	import into nucleus	BP	8	174	0.0113824446002768	0.0286835934334809	ENSG00000096968;ENSG00000100030;ENSG00000112062;ENSG00000142208;ENSG00000165025;ENSG00000168610;ENSG00000170312;ENSG00000262406
GO:1903317	regulation of protein maturation	BP	8	174	0.0113824446002768	0.0286835934334809	ENSG00000072062;ENSG00000101966;ENSG00000135679;ENSG00000164344;ENSG00000180210;ENSG00000182326;ENSG00000197122;ENSG00000243649
GO:0001958	endochondral ossification	BP	3	27	0.0112299418064642	0.0283304552474383	ENSG00000120156;ENSG00000137745;ENSG00000156103
GO:0003171	atrioventricular valve development	BP	3	27	0.0112299418064642	0.0283304552474383	ENSG00000092969;ENSG00000125845;ENSG00000135679
GO:0003272	endocardial cushion formation	BP	3	27	0.0112299418064642	0.0283304552474383	ENSG00000092969;ENSG00000106799;ENSG00000125845
GO:0009065	glutamine family amino acid catabolic process	BP	3	27	0.0112299418064642	0.0283304552474383	ENSG00000007171;ENSG00000081181;ENSG00000164867
GO:0010661	positive regulation of muscle cell apoptotic process	BP	3	27	0.0112299418064642	0.0283304552474383	ENSG00000112096;ENSG00000113161;ENSG00000132170
GO:0010664	negative regulation of striated muscle cell apoptotic process	BP	3	27	0.0112299418064642	0.0283304552474383	ENSG00000096968;ENSG00000113161;ENSG00000140992
GO:0035886	vascular smooth muscle cell differentiation	BP	3	27	0.0112299418064642	0.0283304552474383	ENSG00000112096;ENSG00000112715;ENSG00000157404
GO:0036075	replacement ossification	BP	3	27	0.0112299418064642	0.0283304552474383	ENSG00000120156;ENSG00000137745;ENSG00000156103
GO:0042403	thyroid hormone metabolic process	BP	3	27	0.0112299418064642	0.0283304552474383	ENSG00000105398;ENSG00000143387;ENSG00000164733
GO:0046885	regulation of hormone biosynthetic process	BP	3	27	0.0112299418064642	0.0283304552474383	ENSG00000111424;ENSG00000125845;ENSG00000163399
GO:0050951	sensory perception of temperature stimulus	BP	3	27	0.0112299418064642	0.0283304552474383	ENSG00000102468;ENSG00000163485;ENSG00000196689
GO:0060314	regulation of ryanodine-sensitive calcium-release channel activity	BP	3	27	0.0112299418064642	0.0283304552474383	ENSG00000072062;ENSG00000088832;ENSG00000113448
GO:0060390	regulation of SMAD protein signal transduction	BP	3	27	0.0112299418064642	0.0283304552474383	ENSG00000096968;ENSG00000106799;ENSG00000143799
GO:0086064	cell communication by electrical coupling involved in cardiac conduction	BP	3	27	0.0112299418064642	0.0283304552474383	ENSG00000072062;ENSG00000113448;ENSG00000163399
GO:1904376	negative regulation of protein localization to cell periphery	BP	3	27	0.0112299418064642	0.0283304552474383	ENSG00000066027;ENSG00000103653;ENSG00000171552
GO:1905209	positive regulation of cardiocyte differentiation	BP	3	27	0.0112299418064642	0.0283304552474383	ENSG00000017427;ENSG00000092969;ENSG00000198793
GO:2001024	negative regulation of response to drug	BP	3	27	0.0112299418064642	0.0283304552474383	ENSG00000105976;ENSG00000149295;ENSG00000179295
GO:0006953	acute-phase response	BP	4	50	0.0110796787932366	0.0281269126956491	ENSG00000168610;ENSG00000180210;ENSG00000196689;ENSG00000197249
GO:0043277	apoptotic cell clearance	BP	4	50	0.0110796787932366	0.0281269126956491	ENSG00000025434;ENSG00000128340;ENSG00000131759;ENSG00000138448
GO:0060425	lung morphogenesis	BP	4	50	0.0110796787932366	0.0281269126956491	ENSG00000066468;ENSG00000070831;ENSG00000100030;ENSG00000169032
GO:0072028	nephron morphogenesis	BP	5	77	0.0110433963422615	0.028065909639061	ENSG00000112715;ENSG00000113578;ENSG00000115415;ENSG00000125845;ENSG00000138685
GO:0046887	positive regulation of hormone secretion	BP	7	139	0.0110005536661105	0.0279673713627494	ENSG00000096968;ENSG00000106633;ENSG00000128271;ENSG00000138207;ENSG00000146648;ENSG00000149295;ENSG00000179295
GO:0051271	negative regulation of cellular component movement	BP	12	321	0.0108825238451835	0.0276775365892305	ENSG00000015413;ENSG00000044115;ENSG00000067560;ENSG00000084207;ENSG00000132170;ENSG00000138685;ENSG00000142208;ENSG00000149295;ENSG00000163485;ENSG00000168610;ENSG00000178568;ENSG00000197635
GO:0045786	negative regulation of cell cycle	BP	19	610	0.010774042333691	0.0274117804210013	ENSG00000072062;ENSG00000092969;ENSG00000097007;ENSG00000105221;ENSG00000106799;ENSG00000112062;ENSG00000123374;ENSG00000125845;ENSG00000134058;ENSG00000135679;ENSG00000146648;ENSG00000149554;ENSG00000164305;ENSG00000169032;ENSG00000170312;ENSG00000171552;ENSG00000174775;ENSG00000179295;ENSG00000198793
GO:0051018	protein kinase A binding	MF	4	51	0.0107089355305601	0.0448737748356687	ENSG00000072062;ENSG00000082701;ENSG00000103653;ENSG00000131759
GO:0070613	regulation of protein processing	BP	8	172	0.0106664473291127	0.0271480837206158	ENSG00000072062;ENSG00000101966;ENSG00000135679;ENSG00000164344;ENSG00000180210;ENSG00000182326;ENSG00000197122;ENSG00000243649
GO:0021549	cerebellum development	BP	6	106	0.0106031828453502	0.0269970628059453	ENSG00000097007;ENSG00000111087;ENSG00000159131;ENSG00000169032;ENSG00000177628;ENSG00000179295
GO:0007272	ensheathment of neurons	BP	7	138	0.0105995207613943	0.0269970628059453	ENSG00000049860;ENSG00000077092;ENSG00000105221;ENSG00000131759;ENSG00000142208;ENSG00000172819;ENSG00000198793
GO:0008366	axon ensheathment	BP	7	138	0.0105995207613943	0.0269970628059453	ENSG00000049860;ENSG00000077092;ENSG00000105221;ENSG00000131759;ENSG00000142208;ENSG00000172819;ENSG00000198793
GO:0071333	cellular response to glucose stimulus	BP	7	138	0.0105995207613943	0.0269970628059453	ENSG00000012504;ENSG00000072062;ENSG00000092009;ENSG00000113161;ENSG00000124253;ENSG00000140443;ENSG00000150594
GO:0120035	regulation of plasma membrane bounded cell projection organization	BP	21	696	0.0105784700676516	0.0269741173673105	ENSG00000067560;ENSG00000070831;ENSG00000082701;ENSG00000097007;ENSG00000103769;ENSG00000106799;ENSG00000107130;ENSG00000109471;ENSG00000112715;ENSG00000115386;ENSG00000128340;ENSG00000135679;ENSG00000142208;ENSG00000142627;ENSG00000144566;ENSG00000157404;ENSG00000163220;ENSG00000169032;ENSG00000174775;ENSG00000197122;ENSG00000198793
GO:0070830	bicellular tight junction assembly	BP	5	76	0.0104714510127973	0.0267111400742178	ENSG00000067900;ENSG00000072062;ENSG00000104365;ENSG00000134318;ENSG00000142627
GO:0051861	glycolipid binding	MF	3	27	0.0103481763568583	0.0435126443338729	ENSG00000015413;ENSG00000109471;ENSG00000174175
GO:0010718	positive regulation of epithelial to mesenchymal transition	BP	4	49	0.0103317310053504	0.0263645211543883	ENSG00000092969;ENSG00000106799;ENSG00000125845;ENSG00000198793
GO:0031103	axon regeneration	BP	4	49	0.0103317310053504	0.0263645211543883	ENSG00000044115;ENSG00000096968;ENSG00000169032;ENSG00000228716
GO:0042398	cellular modified amino acid biosynthetic process	BP	4	49	0.0103317310053504	0.0263645211543883	ENSG00000063854;ENSG00000100714;ENSG00000159131;ENSG00000228716
GO:0051339	regulation of lyase activity	BP	4	49	0.0103317310053504	0.0263645211543883	ENSG00000007171;ENSG00000149295;ENSG00000151577;ENSG00000164867
GO:0046332	SMAD binding	MF	5	78	0.0103107265558906	0.0435062364431482	ENSG00000088832;ENSG00000106799;ENSG00000125845;ENSG00000143799;ENSG00000177606
GO:0099061	integral component of postsynaptic density membrane	CC	4	51	0.0102660319432414	0.0352221316947673	ENSG00000116329;ENSG00000151577;ENSG00000178568;ENSG00000184160
GO:0017148	negative regulation of translation	BP	7	137	0.0102092289187491	0.0260906735327794	ENSG00000067900;ENSG00000131759;ENSG00000134318;ENSG00000168610;ENSG00000196730;ENSG00000214274;ENSG00000228716
GO:0006259	DNA metabolic process	BP	30	1101	0.0101475728024162	0.0259427530871296	ENSG00000011485;ENSG00000065675;ENSG00000070831;ENSG00000080824;ENSG00000081237;ENSG00000097007;ENSG00000100030;ENSG00000107643;ENSG00000109471;ENSG00000111087;ENSG00000112715;ENSG00000113575;ENSG00000123374;ENSG00000132170;ENSG00000134058;ENSG00000138685;ENSG00000142208;ENSG00000143799;ENSG00000145386;ENSG00000146648;ENSG00000149554;ENSG00000164305;ENSG00000170312;ENSG00000172183;ENSG00000173614…
GO:0003279	cardiac septum development	BP	6	105	0.0101470193010698	0.0259427530871296	ENSG00000066468;ENSG00000077092;ENSG00000092969;ENSG00000106799;ENSG00000131759;ENSG00000135679
GO:0035335	peptidyl-tyrosine dephosphorylation	BP	6	105	0.0101470193010698	0.0259427530871296	ENSG00000014257;ENSG00000081237;ENSG00000132670;ENSG00000139318;ENSG00000179295;ENSG00000196396
GO:0120034	positive regulation of plasma membrane bounded cell projection assembly	BP	6	105	0.0101470193010698	0.0259427530871296	ENSG00000070831;ENSG00000106799;ENSG00000128340;ENSG00000157404;ENSG00000174775;ENSG00000198793
GO:0002026	regulation of the force of heart contraction	BP	3	26	0.0101103834482791	0.0258861978601245	ENSG00000043591;ENSG00000120907;ENSG00000163399
GO:0002092	positive regulation of receptor internalization	BP	3	26	0.0101103834482791	0.0258861978601245	ENSG00000112715;ENSG00000149295;ENSG00000165025
GO:0006760	folic acid-containing compound metabolic process	BP	3	26	0.0101103834482791	0.0258861978601245	ENSG00000100714;ENSG00000159131;ENSG00000228716
GO:0009074	aromatic amino acid family catabolic process	BP	3	26	0.0101103834482791	0.0258861978601245	ENSG00000150540;ENSG00000171097;ENSG00000171759
GO:0010460	positive regulation of heart rate	BP	3	26	0.0101103834482791	0.0258861978601245	ENSG00000043591;ENSG00000113448;ENSG00000120907
GO:0016048	detection of temperature stimulus	BP	3	26	0.0101103834482791	0.0258861978601245	ENSG00000102468;ENSG00000163485;ENSG00000196689
GO:0021697	cerebellar cortex formation	BP	3	26	0.0101103834482791	0.0258861978601245	ENSG00000169032;ENSG00000177628;ENSG00000179295
GO:0030878	thyroid gland development	BP	3	26	0.0101103834482791	0.0258861978601245	ENSG00000100030;ENSG00000126351;ENSG00000169032
GO:0032753	positive regulation of interleukin-4 production	BP	3	26	0.0101103834482791	0.0258861978601245	ENSG00000065675;ENSG00000131759;ENSG00000165025
GO:0035588	G protein-coupled purinergic receptor signaling pathway	BP	3	26	0.0101103834482791	0.0258861978601245	ENSG00000014257;ENSG00000128271;ENSG00000163485
GO:0046697	decidualization	BP	3	26	0.0101103834482791	0.0258861978601245	ENSG00000100030;ENSG00000111424;ENSG00000164733
GO:0051156	glucose 6-phosphate metabolic process	BP	3	26	0.0101103834482791	0.0258861978601245	ENSG00000105220;ENSG00000106633;ENSG00000156515
GO:0002291	T cell activation via T cell receptor contact with antigen bound to MHC molecule on antigen presenting cell	BP	2	9	0.0100382589079782	0.0258169592872852	ENSG00000005844;ENSG00000131981
GO:0003056	regulation of vascular smooth muscle contraction	BP	2	9	0.0100382589079782	0.0258169592872852	ENSG00000067560;ENSG00000274286
GO:0010692	regulation of alkaline phosphatase activity	BP	2	9	0.0100382589079782	0.0258169592872852	ENSG00000092969;ENSG00000164171
GO:0010728	regulation of hydrogen peroxide biosynthetic process	BP	2	9	0.0100382589079782	0.0258169592872852	ENSG00000112096;ENSG00000168610
GO:0010749	regulation of nitric oxide mediated signal transduction	BP	2	9	0.0100382589079782	0.0258169592872852	ENSG00000112715;ENSG00000146648
GO:0014848	urinary tract smooth muscle contraction	BP	2	9	0.0100382589079782	0.0258169592872852	ENSG00000102468;ENSG00000196689
GO:0015959	diadenosine polyphosphate metabolic process	BP	2	9	0.0100382589079782	0.0258169592872852	ENSG00000100030;ENSG00000189283
GO:0031284	positive regulation of guanylate cyclase activity	BP	2	9	0.0100382589079782	0.0258169592872852	ENSG00000007171;ENSG00000164867
GO:0031987	locomotion involved in locomotory behavior	BP	2	9	0.0100382589079782	0.0258169592872852	ENSG00000149295;ENSG00000151577
GO:0035701	hematopoietic stem cell migration	BP	2	9	0.0100382589079782	0.0258169592872852	ENSG00000081237;ENSG00000157404
GO:0038155	interleukin-23-mediated signaling pathway	BP	2	9	0.0100382589079782	0.0258169592872852	ENSG00000096968;ENSG00000168610
GO:0045586	regulation of gamma-delta T cell differentiation	BP	2	9	0.0100382589079782	0.0258169592872852	ENSG00000081237;ENSG00000165025
GO:0046602	regulation of mitotic centrosome separation	BP	2	9	0.0100382589079782	0.0258169592872852	ENSG00000138160;ENSG00000149554
GO:0048304	positive regulation of isotype switching to IgG isotypes	BP	2	9	0.0100382589079782	0.0258169592872852	ENSG00000081237;ENSG00000109471
GO:0050847	progesterone receptor signaling pathway	BP	2	9	0.0100382589079782	0.0258169592872852	ENSG00000082175;ENSG00000197122
GO:0051006	positive regulation of lipoprotein lipase activity	BP	2	9	0.0100382589079782	0.0258169592872852	ENSG00000025434;ENSG00000131408
GO:0051901	positive regulation of mitochondrial depolarization	BP	2	9	0.0100382589079782	0.0258169592872852	ENSG00000128052;ENSG00000143799
GO:0060056	mammary gland involution	BP	2	9	0.0100382589079782	0.0258169592872852	ENSG00000014216;ENSG00000111424
GO:0060982	coronary artery morphogenesis	BP	2	9	0.0100382589079782	0.0258169592872852	ENSG00000106799;ENSG00000112715
GO:0061101	neuroendocrine cell differentiation	BP	2	9	0.0100382589079782	0.0258169592872852	ENSG00000125845;ENSG00000138685
GO:0061476	response to anticoagulant	BP	2	9	0.0100382589079782	0.0258169592872852	ENSG00000057593;ENSG00000115386
GO:0062042	regulation of cardiac epithelial to mesenchymal transition	BP	2	9	0.0100382589079782	0.0258169592872852	ENSG00000092969;ENSG00000106799
GO:0070255	regulation of mucus secretion	BP	2	9	0.0100382589079782	0.0258169592872852	ENSG00000146648;ENSG00000163485
GO:0090205	positive regulation of cholesterol metabolic process	BP	2	9	0.0100382589079782	0.0258169592872852	ENSG00000113578;ENSG00000198848
GO:0097267	omega-hydroxylase P450 pathway	BP	2	9	0.0100382589079782	0.0258169592872852	ENSG00000138109;ENSG00000138115
GO:0099159	regulation of modification of postsynaptic structure	BP	2	9	0.0100382589079782	0.0258169592872852	ENSG00000067560;ENSG00000070831
GO:1902965	regulation of protein localization to early endosome	BP	2	9	0.0100382589079782	0.0258169592872852	ENSG00000112715;ENSG00000134318
GO:1902966	positive regulation of protein localization to early endosome	BP	2	9	0.0100382589079782	0.0258169592872852	ENSG00000112715;ENSG00000134318
GO:0016830	carbon-carbon lyase activity	MF	4	50	0.00999902434639145	0.0423385261660141	ENSG00000114491;ENSG00000123505;ENSG00000124253;ENSG00000149925
GO:1901618	organic hydroxy compound transmembrane transporter activity	MF	4	50	0.00999902434639145	0.0423385261660141	ENSG00000100170;ENSG00000103546;ENSG00000125255;ENSG00000138207
GO:0006635	fatty acid beta-oxidation	BP	5	75	0.00992012121458267	0.0257833105093087	ENSG00000105221;ENSG00000105607;ENSG00000142208;ENSG00000186951;ENSG00000198793
GO:0007004	telomere maintenance via telomerase	BP	5	75	0.00992012121458267	0.0257833105093087	ENSG00000065675;ENSG00000080824;ENSG00000100030;ENSG00000123374;ENSG00000197122
GO:0014015	positive regulation of gliogenesis	BP	5	75	0.00992012121458267	0.0257833105093087	ENSG00000125845;ENSG00000132170;ENSG00000146648;ENSG00000186298;ENSG00000198793
GO:0046579	positive regulation of Ras protein signal transduction	BP	5	75	0.00992012121458267	0.0257833105093087	ENSG00000017427;ENSG00000096968;ENSG00000105851;ENSG00000174775;ENSG00000177885
GO:0050891	multicellular organismal water homeostasis	BP	5	75	0.00992012121458267	0.0257833105093087	ENSG00000072062;ENSG00000085662;ENSG00000103769;ENSG00000105976;ENSG00000177628
GO:0072088	nephron epithelium morphogenesis	BP	5	75	0.00992012121458267	0.0257833105093087	ENSG00000112715;ENSG00000113578;ENSG00000115415;ENSG00000125845;ENSG00000138685
GO:0042552	myelination	BP	7	136	0.00982951685614382	0.0256059286715013	ENSG00000049860;ENSG00000077092;ENSG00000105221;ENSG00000131759;ENSG00000142208;ENSG00000172819;ENSG00000198793
GO:0019955	cytokine binding	MF	7	140	0.00978347919148649	0.0417175820453878	ENSG00000106799;ENSG00000115232;ENSG00000138448;ENSG00000138685;ENSG00000150093;ENSG00000157404;ENSG00000197561
GO:0051169	nuclear transport	BP	13	355	0.00966269857376687	0.0251809118691414	ENSG00000072062;ENSG00000082701;ENSG00000096968;ENSG00000100030;ENSG00000112062;ENSG00000135679;ENSG00000142208;ENSG00000165025;ENSG00000168610;ENSG00000170312;ENSG00000179295;ENSG00000186298;ENSG00000262406
GO:0002269	leukocyte activation involved in inflammatory response	BP	4	48	0.00961726026287121	0.0250720077869693	ENSG00000081237;ENSG00000096968;ENSG00000118113;ENSG00000196689
GO:0010677	negative regulation of cellular carbohydrate metabolic process	BP	4	48	0.00961726026287121	0.0250720077869693	ENSG00000082701;ENSG00000106633;ENSG00000168610;ENSG00000186951
GO:0031952	regulation of protein autophosphorylation	BP	4	48	0.00961726026287121	0.0250720077869693	ENSG00000066027;ENSG00000081237;ENSG00000112715;ENSG00000197122
GO:0048538	thymus development	BP	4	48	0.00961726026287121	0.0250720077869693	ENSG00000097007;ENSG00000100030;ENSG00000106799;ENSG00000169032
GO:0090199	regulation of release of cytochrome c from mitochondria	BP	4	48	0.00961726026287121	0.0250720077869693	ENSG00000017427;ENSG00000100985;ENSG00000142208;ENSG00000171552
GO:1902883	negative regulation of response to oxidative stress	BP	4	48	0.00961726026287121	0.0250720077869693	ENSG00000105976;ENSG00000112096;ENSG00000142208;ENSG00000196262
GO:0008544	epidermis development	BP	16	476	0.00955238875601916	0.024959701722952	ENSG00000014216;ENSG00000066468;ENSG00000067900;ENSG00000092969;ENSG00000111087;ENSG00000111424;ENSG00000125780;ENSG00000134318;ENSG00000142627;ENSG00000143387;ENSG00000146648;ENSG00000164305;ENSG00000164687;ENSG00000169032;ENSG00000173083;ENSG00000186951
GO:0016725	oxidoreductase activity, acting on CH or CH2 groups	MF	2	9	0.00947024489009037	0.0405246168264998	ENSG00000138109;ENSG00000138115
GO:0016861	intramolecular oxidoreductase activity, interconverting aldoses and ketoses	MF	2	9	0.00947024489009037	0.0405246168264998	ENSG00000105220;ENSG00000111669
GO:0031748	D1 dopamine receptor binding	MF	2	9	0.00947024489009037	0.0405246168264998	ENSG00000151577;ENSG00000179295
GO:0097200	cysteine-type endopeptidase activity involved in execution phase of apoptosis	MF	2	9	0.00947024489009037	0.0405246168264998	ENSG00000164305;ENSG00000165806
GO:0046330	positive regulation of JNK cascade	BP	7	135	0.00946022256121981	0.0247282805023593	ENSG00000070831;ENSG00000101197;ENSG00000118113;ENSG00000165025;ENSG00000174775;ENSG00000196396;ENSG00000239732
GO:0060079	excitatory postsynaptic potential	BP	6	103	0.00927684627930702	0.0242581764198622	ENSG00000082701;ENSG00000128271;ENSG00000142208;ENSG00000149295;ENSG00000163485;ENSG00000196689
GO:0031232	extrinsic component of external side of plasma membrane	CC	2	9	0.00924594040914676	0.0318984944115563	ENSG00000100299;ENSG00000122194
GO:0032059	bleb	CC	2	9	0.00924594040914676	0.0318984944115563	ENSG00000067900;ENSG00000081237
GO:0002719	negative regulation of cytokine production involved in immune response	BP	3	25	0.00905878218301548	0.0236969741765064	ENSG00000092969;ENSG00000105639;ENSG00000158874
GO:0003071	renal system process involved in regulation of systemic arterial blood pressure	BP	3	25	0.00905878218301548	0.0236969741765064	ENSG00000067560;ENSG00000143839;ENSG00000163485
GO:0008211	glucocorticoid metabolic process	BP	3	25	0.00905878218301548	0.0236969741765064	ENSG00000117594;ENSG00000125845;ENSG00000163399
GO:0014829	vascular smooth muscle contraction	BP	3	25	0.00905878218301548	0.0236969741765064	ENSG00000067560;ENSG00000102468;ENSG00000274286
GO:0032878	regulation of establishment or maintenance of cell polarity	BP	3	25	0.00905878218301548	0.0236969741765064	ENSG00000067900;ENSG00000120156;ENSG00000134318
GO:0043951	negative regulation of cAMP-mediated signaling	BP	3	25	0.00905878218301548	0.0236969741765064	ENSG00000113448;ENSG00000152270;ENSG00000184588
GO:0070977	bone maturation	BP	3	25	0.00905878218301548	0.0236969741765064	ENSG00000017427;ENSG00000067560;ENSG00000125845
GO:1903077	negative regulation of protein localization to plasma membrane	BP	3	25	0.00905878218301548	0.0236969741765064	ENSG00000066027;ENSG00000103653;ENSG00000171552
GO:2000209	regulation of anoikis	BP	3	25	0.00905878218301548	0.0236969741765064	ENSG00000150093;ENSG00000171552;ENSG00000197122
GO:0006913	nucleocytoplasmic transport	BP	13	352	0.00904156734395528	0.0236969741765064	ENSG00000072062;ENSG00000082701;ENSG00000096968;ENSG00000100030;ENSG00000112062;ENSG00000135679;ENSG00000142208;ENSG00000165025;ENSG00000168610;ENSG00000170312;ENSG00000179295;ENSG00000186298;ENSG00000262406
GO:0006775	fat-soluble vitamin metabolic process	BP	4	47	0.00893569615698228	0.0234643118038908	ENSG00000111424;ENSG00000137561;ENSG00000145321;ENSG00000159228
GO:0007595	lactation	BP	4	47	0.00893569615698228	0.0234643118038908	ENSG00000111424;ENSG00000112715;ENSG00000114491;ENSG00000178568
GO:0021762	substantia nigra development	BP	4	47	0.00893569615698228	0.0234643118038908	ENSG00000067560;ENSG00000069535;ENSG00000070831;ENSG00000138685
GO:0120163	negative regulation of cold-induced thermogenesis	BP	4	47	0.00893569615698228	0.0234643118038908	ENSG00000025434;ENSG00000113441;ENSG00000131408;ENSG00000151694
GO:0008287	protein serine/threonine phosphatase complex	CC	4	49	0.00893204062265306	0.0311617821722896	ENSG00000066027;ENSG00000113575;ENSG00000119383;ENSG00000186298
GO:0009925	basal plasma membrane	CC	4	49	0.00893204062265306	0.0311617821722896	ENSG00000105976;ENSG00000120156;ENSG00000146648;ENSG00000178568
GO:1903293	phosphatase complex	CC	4	49	0.00893204062265306	0.0311617821722896	ENSG00000066027;ENSG00000113575;ENSG00000119383;ENSG00000186298
GO:0002637	regulation of immunoglobulin production	BP	5	73	0.0088779065343872	0.0233482486430573	ENSG00000081237;ENSG00000105220;ENSG00000109471;ENSG00000138207;ENSG00000239732
GO:0032413	negative regulation of ion transmembrane transporter activity	BP	5	73	0.0088779065343872	0.0233482486430573	ENSG00000100985;ENSG00000149295;ENSG00000150594;ENSG00000151577;ENSG00000239732
GO:0015893	drug transport	BP	10	237	0.00883308923427253	0.0232481766441673	ENSG00000102468;ENSG00000103546;ENSG00000104267;ENSG00000128271;ENSG00000135312;ENSG00000149295;ENSG00000150093;ENSG00000151577;ENSG00000179295;ENSG00000184845
GO:0004722	protein serine/threonine phosphatase activity	MF	6	105	0.00882774118839047	0.0383168264485335	ENSG00000011485;ENSG00000113575;ENSG00000138032;ENSG00000139318;ENSG00000182866;ENSG00000186298
GO:0071897	DNA biosynthetic process	BP	9	201	0.00882020464379476	0.0232231595065738	ENSG00000065675;ENSG00000080824;ENSG00000100030;ENSG00000112715;ENSG00000123374;ENSG00000132170;ENSG00000138685;ENSG00000196262;ENSG00000197122
GO:0072376	protein activation cascade	BP	9	201	0.00882020464379476	0.0232231595065738	ENSG00000057593;ENSG00000088926;ENSG00000126218;ENSG00000159403;ENSG00000164344;ENSG00000180210;ENSG00000182326;ENSG00000185245;ENSG00000243649
GO:1901796	regulation of signal transduction by p53 class mediator	BP	9	201	0.00882020464379476	0.0232231595065738	ENSG00000101266;ENSG00000112062;ENSG00000123374;ENSG00000135679;ENSG00000140992;ENSG00000142208;ENSG00000149554;ENSG00000170312;ENSG00000198793
GO:0016798	hydrolase activity, acting on glycosyl bonds	MF	7	137	0.00874097788320032	0.0380767058149482	ENSG00000049860;ENSG00000090382;ENSG00000109743;ENSG00000133063;ENSG00000173083;ENSG00000177628;ENSG00000237763
GO:0019882	antigen processing and presentation	BP	10	236	0.0085884106516341	0.0226388791707056	ENSG00000104365;ENSG00000113441;ENSG00000117984;ENSG00000138160;ENSG00000138448;ENSG00000160862;ENSG00000163131;ENSG00000174080;ENSG00000177628;ENSG00000206503
GO:0070727	cellular macromolecule localization	BP	48	1949	0.00848324513154543	0.0223702457958481	ENSG00000005844;ENSG00000044115;ENSG00000066027;ENSG00000067900;ENSG00000070831;ENSG00000072062;ENSG00000080824;ENSG00000082701;ENSG00000091831;ENSG00000096968;ENSG00000100030;ENSG00000102468;ENSG00000103653;ENSG00000103769;ENSG00000104365;ENSG00000105221;ENSG00000107643;ENSG00000109339;ENSG00000109971;ENSG00000112062;ENSG00000112715;ENSG00000115232;ENSG00000128340;ENSG00000131981;ENSG00000134318…
GO:0034340	response to type I interferon	BP	6	101	0.00846132756020484	0.0223210145849242	ENSG00000115415;ENSG00000172183;ENSG00000179295;ENSG00000196396;ENSG00000206503;ENSG00000262406
GO:0045639	positive regulation of myeloid cell differentiation	BP	6	101	0.00846132756020484	0.0223210145849242	ENSG00000104267;ENSG00000112062;ENSG00000115415;ENSG00000154229;ENSG00000168610;ENSG00000177606
GO:0004725	protein tyrosine phosphatase activity	MF	6	104	0.00843968535934946	0.0368969637912353	ENSG00000014257;ENSG00000081237;ENSG00000132670;ENSG00000139318;ENSG00000179295;ENSG00000196396
GO:0016324	apical plasma membrane	CC	13	364	0.00843016426688453	0.0299150400556303	ENSG00000015413;ENSG00000100170;ENSG00000113448;ENSG00000120156;ENSG00000125255;ENSG00000143387;ENSG00000143801;ENSG00000146648;ENSG00000151694;ENSG00000163399;ENSG00000164733;ENSG00000197635;ENSG00000239732
GO:0032479	regulation of type I interferon production	BP	7	132	0.00841321662596834	0.0222111504624105	ENSG00000080824;ENSG00000115415;ENSG00000138032;ENSG00000165025;ENSG00000179295;ENSG00000239732;ENSG00000262406
GO:0032606	type I interferon production	BP	7	132	0.00841321662596834	0.0222111504624105	ENSG00000080824;ENSG00000115415;ENSG00000138032;ENSG00000165025;ENSG00000179295;ENSG00000239732;ENSG00000262406
GO:0021872	forebrain generation of neurons	BP	5	72	0.00838630565467498	0.022157128973059	ENSG00000066468;ENSG00000067560;ENSG00000149295;ENSG00000178568;ENSG00000184845
GO:0050805	negative regulation of synaptic transmission	BP	5	72	0.00838630565467498	0.022157128973059	ENSG00000102468;ENSG00000135312;ENSG00000149295;ENSG00000151577;ENSG00000163485
GO:0030336	negative regulation of cell migration	BP	11	272	0.00837408222520664	0.0221418595812313	ENSG00000015413;ENSG00000067560;ENSG00000084207;ENSG00000132170;ENSG00000138685;ENSG00000142208;ENSG00000149295;ENSG00000163485;ENSG00000168610;ENSG00000178568;ENSG00000197635
GO:0005160	transforming growth factor beta receptor binding	MF	3	25	0.00834122471105922	0.0365986345112055	ENSG00000088832;ENSG00000092969;ENSG00000106799
GO:0030857	negative regulation of epithelial cell differentiation	BP	4	46	0.00828644596963464	0.0219185745586333	ENSG00000082701;ENSG00000100985;ENSG00000112715;ENSG00000115415
GO:0046460	neutral lipid biosynthetic process	BP	4	46	0.00828644596963464	0.0219185745586333	ENSG00000025434;ENSG00000124253;ENSG00000131408;ENSG00000214274
GO:0046463	acylglycerol biosynthetic process	BP	4	46	0.00828644596963464	0.0219185745586333	ENSG00000025434;ENSG00000124253;ENSG00000131408;ENSG00000214274
GO:0048806	genitalia development	BP	4	46	0.00828644596963464	0.0219185745586333	ENSG00000091831;ENSG00000138207;ENSG00000169083;ENSG00000179295
GO:0031214	biomineral tissue development	BP	8	164	0.00813211560624233	0.0215435229167684	ENSG00000017427;ENSG00000066468;ENSG00000067900;ENSG00000125845;ENSG00000134318;ENSG00000137745;ENSG00000164867;ENSG00000186951
GO:0042177	negative regulation of protein catabolic process	BP	7	131	0.00808396104584197	0.021424211456624	ENSG00000007171;ENSG00000067900;ENSG00000101266;ENSG00000113161;ENSG00000146648;ENSG00000148218;ENSG00000189283
GO:0002053	positive regulation of mesenchymal cell proliferation	BP	3	24	0.00807430656157588	0.0214068806678817	ENSG00000066468;ENSG00000112715;ENSG00000115415
GO:0003181	atrioventricular valve morphogenesis	BP	3	24	0.00807430656157588	0.0214068806678817	ENSG00000092969;ENSG00000125845;ENSG00000135679
GO:0021544	subpallium development	BP	3	24	0.00807430656157588	0.0214068806678817	ENSG00000077092;ENSG00000149295;ENSG00000165704
GO:0021895	cerebral cortex neuron differentiation	BP	3	24	0.00807430656157588	0.0214068806678817	ENSG00000149295;ENSG00000165704;ENSG00000184845
GO:0023058	adaptation of signaling pathway	BP	3	24	0.00807430656157588	0.0214068806678817	ENSG00000135312;ENSG00000149295;ENSG00000151577
GO:0031639	plasminogen activation	BP	3	24	0.00807430656157588	0.0214068806678817	ENSG00000088926;ENSG00000122861;ENSG00000164344
GO:0032727	positive regulation of interferon-alpha production	BP	3	24	0.00807430656157588	0.0214068806678817	ENSG00000115415;ENSG00000239732;ENSG00000262406
GO:0042430	indole-containing compound metabolic process	BP	3	24	0.00807430656157588	0.0214068806678817	ENSG00000105607;ENSG00000129167;ENSG00000171097
GO:0044321	response to leptin	BP	3	24	0.00807430656157588	0.0214068806678817	ENSG00000106633;ENSG00000145386;ENSG00000168610
GO:0048103	somatic stem cell division	BP	3	24	0.00807430656157588	0.0214068806678817	ENSG00000066468;ENSG00000092969;ENSG00000157404
GO:0051195	negative regulation of cofactor metabolic process	BP	3	24	0.00807430656157588	0.0214068806678817	ENSG00000149968;ENSG00000168610;ENSG00000186951
GO:0072576	liver morphogenesis	BP	3	24	0.00807430656157588	0.0214068806678817	ENSG00000111087;ENSG00000113578;ENSG00000117676
GO:0042100	B cell proliferation	BP	6	100	0.00807347509014824	0.0214068806678817	ENSG00000081237;ENSG00000097007;ENSG00000109471;ENSG00000109743;ENSG00000164305;ENSG00000239732
GO:0009055	electron transfer activity	MF	6	103	0.0080640264468982	0.0355110400988862	ENSG00000069535;ENSG00000085662;ENSG00000104687;ENSG00000111275;ENSG00000124588;ENSG00000197894
GO:0045211	postsynaptic membrane	CC	11	282	0.00800993254316246	0.0285871730419764	ENSG00000102468;ENSG00000109971;ENSG00000116329;ENSG00000120907;ENSG00000128271;ENSG00000149295;ENSG00000151577;ENSG00000163485;ENSG00000178568;ENSG00000184160;ENSG00000196689
GO:0048880	sensory system development	BP	14	386	0.00800861592327755	0.0213397474310831	ENSG00000077092;ENSG00000092969;ENSG00000101197;ENSG00000106799;ENSG00000112715;ENSG00000131759;ENSG00000138207;ENSG00000138685;ENSG00000142627;ENSG00000149295;ENSG00000151090;ENSG00000168610;ENSG00000172819;ENSG00000178035
GO:0071479	cellular response to ionizing radiation	BP	5	71	0.00791388879296501	0.0210955173720929	ENSG00000112062;ENSG00000135679;ENSG00000171552;ENSG00000174775;ENSG00000177885
GO:0090398	cellular senescence	BP	5	71	0.00791388879296501	0.0210955173720929	ENSG00000081181;ENSG00000097007;ENSG00000112062;ENSG00000169032;ENSG00000174775
GO:0002480	antigen processing and presentation of exogenous peptide antigen via MHC class I, TAP-independent	BP	2	8	0.00789786788385028	0.0210691568702714	ENSG00000113441;ENSG00000206503
GO:0006975	DNA damage induced protein phosphorylation	BP	2	8	0.00789786788385028	0.0210691568702714	ENSG00000097007;ENSG00000149554
GO:0008216	spermidine metabolic process	BP	2	8	0.00789786788385028	0.0210691568702714	ENSG00000116649;ENSG00000123505
GO:0010727	negative regulation of hydrogen peroxide metabolic process	BP	2	8	0.00789786788385028	0.0210691568702714	ENSG00000149968;ENSG00000168610
GO:0019405	alditol catabolic process	BP	2	8	0.00789786788385028	0.0210691568702714	ENSG00000111669;ENSG00000140263
GO:0019856	pyrimidine nucleobase biosynthetic process	BP	2	8	0.00789786788385028	0.0210691568702714	ENSG00000114491;ENSG00000198793
GO:0031946	regulation of glucocorticoid biosynthetic process	BP	2	8	0.00789786788385028	0.0210691568702714	ENSG00000125845;ENSG00000163399
GO:0032287	peripheral nervous system myelin maintenance	BP	2	8	0.00789786788385028	0.0210691568702714	ENSG00000105221;ENSG00000142208
GO:0035900	response to isolation stress	BP	2	8	0.00789786788385028	0.0210691568702714	ENSG00000112096;ENSG00000174775
GO:0038089	positive regulation of cell migration by vascular endothelial growth factor signaling pathway	BP	2	8	0.00789786788385028	0.0210691568702714	ENSG00000112715;ENSG00000128052
GO:0045924	regulation of female receptivity	BP	2	8	0.00789786788385028	0.0210691568702714	ENSG00000126351;ENSG00000151090
GO:0046645	positive regulation of gamma-delta T cell activation	BP	2	8	0.00789786788385028	0.0210691568702714	ENSG00000081237;ENSG00000165025
GO:0051823	regulation of synapse structural plasticity	BP	2	8	0.00789786788385028	0.0210691568702714	ENSG00000070831;ENSG00000149295
GO:0060180	female mating behavior	BP	2	8	0.00789786788385028	0.0210691568702714	ENSG00000126351;ENSG00000151090
GO:0060534	trachea cartilage development	BP	2	8	0.00789786788385028	0.0210691568702714	ENSG00000131759;ENSG00000172819
GO:0061051	positive regulation of cell growth involved in cardiac muscle cell development	BP	2	8	0.00789786788385028	0.0210691568702714	ENSG00000017427;ENSG00000198793
GO:0062043	positive regulation of cardiac epithelial to mesenchymal transition	BP	2	8	0.00789786788385028	0.0210691568702714	ENSG00000092969;ENSG00000106799
GO:0090237	regulation of arachidonic acid secretion	BP	2	8	0.00789786788385028	0.0210691568702714	ENSG00000069764;ENSG00000165025
GO:1903995	regulation of non-membrane spanning protein tyrosine kinase activity	BP	2	8	0.00789786788385028	0.0210691568702714	ENSG00000120907;ENSG00000197122
GO:1904936	interneuron migration	BP	2	8	0.00789786788385028	0.0210691568702714	ENSG00000149295;ENSG00000184845
GO:1905278	positive regulation of epithelial tube formation	BP	2	8	0.00789786788385028	0.0210691568702714	ENSG00000112715;ENSG00000138685
GO:0042594	response to starvation	BP	10	233	0.0078855348508553	0.0210691568702714	ENSG00000100030;ENSG00000107643;ENSG00000109971;ENSG00000124253;ENSG00000132170;ENSG00000163631;ENSG00000177606;ENSG00000177628;ENSG00000186951;ENSG00000198793
GO:0098588	bounding membrane of organelle	CC	51	2178	0.00772899824810801	0.0277439763703761	ENSG00000005844;ENSG00000005961;ENSG00000014257;ENSG00000054116;ENSG00000067560;ENSG00000067900;ENSG00000069535;ENSG00000070831;ENSG00000081237;ENSG00000082175;ENSG00000088832;ENSG00000103769;ENSG00000105220;ENSG00000109743;ENSG00000109956;ENSG00000109971;ENSG00000113140;ENSG00000113161;ENSG00000113441;ENSG00000116329;ENSG00000117984;ENSG00000122861;ENSG00000128340;ENSG00000131981;ENSG00000135679…
GO:0030301	cholesterol transport	BP	6	99	0.00769857675838653	0.0207144163992295	ENSG00000025434;ENSG00000069764;ENSG00000131408;ENSG00000132170;ENSG00000158874;ENSG00000198848
GO:0001774	microglial cell activation	BP	4	45	0.0076688949662796	0.020642634629171	ENSG00000081237;ENSG00000096968;ENSG00000118113;ENSG00000196689
GO:0035094	response to nicotine	BP	4	45	0.0076688949662796	0.020642634629171	ENSG00000100030;ENSG00000149295;ENSG00000164305;ENSG00000186951
GO:0038066	p38MAPK cascade	BP	4	45	0.0076688949662796	0.020642634629171	ENSG00000112062;ENSG00000112715;ENSG00000125845;ENSG00000162889
GO:0048701	embryonic cranial skeleton morphogenesis	BP	4	45	0.0076688949662796	0.020642634629171	ENSG00000066468;ENSG00000100714;ENSG00000106799;ENSG00000156103
GO:0050798	activated T cell proliferation	BP	4	45	0.0076688949662796	0.020642634629171	ENSG00000017427;ENSG00000097007;ENSG00000109471;ENSG00000164305
GO:0090278	negative regulation of peptide hormone secretion	BP	4	45	0.0076688949662796	0.020642634629171	ENSG00000113161;ENSG00000149295;ENSG00000150594;ENSG00000179295
GO:1900408	negative regulation of cellular response to oxidative stress	BP	4	45	0.0076688949662796	0.020642634629171	ENSG00000105976;ENSG00000112096;ENSG00000142208;ENSG00000196262
GO:1903202	negative regulation of oxidative stress-induced cell death	BP	4	45	0.0076688949662796	0.020642634629171	ENSG00000105976;ENSG00000112096;ENSG00000142208;ENSG00000196262
GO:0034613	cellular protein localization	BP	48	1937	0.0075904332881087	0.0204956611221544	ENSG00000005844;ENSG00000044115;ENSG00000066027;ENSG00000067900;ENSG00000070831;ENSG00000072062;ENSG00000080824;ENSG00000082701;ENSG00000091831;ENSG00000096968;ENSG00000100030;ENSG00000102468;ENSG00000103653;ENSG00000103769;ENSG00000104365;ENSG00000105221;ENSG00000107643;ENSG00000109339;ENSG00000109971;ENSG00000112062;ENSG00000112715;ENSG00000115232;ENSG00000128340;ENSG00000131981;ENSG00000134318…
GO:0034249	negative regulation of cellular amide metabolic process	BP	8	162	0.00757614669250197	0.0204651258140226	ENSG00000017427;ENSG00000067900;ENSG00000131759;ENSG00000134318;ENSG00000168610;ENSG00000196730;ENSG00000214274;ENSG00000228716
GO:0097435	supramolecular fiber organization	BP	25	850	0.0075409077817779	0.0203779466285402	ENSG00000044115;ENSG00000067560;ENSG00000067900;ENSG00000070831;ENSG00000088832;ENSG00000090382;ENSG00000092969;ENSG00000096968;ENSG00000097007;ENSG00000101336;ENSG00000103769;ENSG00000105976;ENSG00000106799;ENSG00000109971;ENSG00000118271;ENSG00000128340;ENSG00000134318;ENSG00000135679;ENSG00000149925;ENSG00000150093;ENSG00000177885;ENSG00000186318;ENSG00000197122;ENSG00000198793;ENSG00000214274
GO:0003208	cardiac ventricle morphogenesis	BP	5	70	0.00746028389366074	0.0201680058683071	ENSG00000066468;ENSG00000088832;ENSG00000092969;ENSG00000106799;ENSG00000114854
GO:0001609	G protein-coupled adenosine receptor activity	MF	2	8	0.00744841705979323	0.0329198286839767	ENSG00000128271;ENSG00000163485
GO:1990405	protein antigen binding	MF	2	8	0.00744841705979323	0.0329198286839767	ENSG00000115232;ENSG00000122194
GO:0010857	calcium-dependent protein kinase activity	MF	3	24	0.00743193016164822	0.0329198286839767	ENSG00000065675;ENSG00000154229;ENSG00000162889
GO:0016922	nuclear receptor binding	MF	3	24	0.00743193016164822	0.0329198286839767	ENSG00000012504;ENSG00000144852;ENSG00000186350
GO:2001169	regulation of ATP biosynthetic process	BP	6	98	0.00733639291105168	0.0198408862986018	ENSG00000017427;ENSG00000102468;ENSG00000106633;ENSG00000143799;ENSG00000168610;ENSG00000186951
GO:0046907	intracellular transport	BP	46	1835	0.00731358198030564	0.0197869824286064	ENSG00000054116;ENSG00000057593;ENSG00000070831;ENSG00000072062;ENSG00000080824;ENSG00000082701;ENSG00000096968;ENSG00000100030;ENSG00000102468;ENSG00000103769;ENSG00000105221;ENSG00000105851;ENSG00000107130;ENSG00000109339;ENSG00000109971;ENSG00000112062;ENSG00000114854;ENSG00000115718;ENSG00000120907;ENSG00000121769;ENSG00000126218;ENSG00000128271;ENSG00000128340;ENSG00000135312;ENSG00000135679…
GO:0030027	lamellipodium	CC	9	203	0.00720702587698347	0.0260207155209694	ENSG00000044115;ENSG00000067560;ENSG00000067900;ENSG00000128340;ENSG00000138448;ENSG00000142208;ENSG00000142627;ENSG00000150093;ENSG00000197635
GO:0000278	mitotic cell cycle	BP	30	1073	0.00719861007218143	0.0194835952800436	ENSG00000011485;ENSG00000017427;ENSG00000067560;ENSG00000067900;ENSG00000070831;ENSG00000072062;ENSG00000080824;ENSG00000097007;ENSG00000101266;ENSG00000103769;ENSG00000113575;ENSG00000119383;ENSG00000123374;ENSG00000134058;ENSG00000134318;ENSG00000135679;ENSG00000138160;ENSG00000142208;ENSG00000145386;ENSG00000146648;ENSG00000149554;ENSG00000150093;ENSG00000151577;ENSG00000151694;ENSG00000154229…
GO:0002029	desensitization of G protein-coupled receptor signaling pathway	BP	3	23	0.00715601199765252	0.0193759316185454	ENSG00000135312;ENSG00000149295;ENSG00000151577
GO:0002043	blood vessel endothelial cell proliferation involved in sprouting angiogenesis	BP	3	23	0.00715601199765252	0.0193759316185454	ENSG00000112715;ENSG00000138685;ENSG00000142627
GO:0002363	alpha-beta T cell lineage commitment	BP	3	23	0.00715601199765252	0.0193759316185454	ENSG00000067560;ENSG00000168610;ENSG00000198793
GO:0003323	type B pancreatic cell development	BP	3	23	0.00715601199765252	0.0193759316185454	ENSG00000082701;ENSG00000140992;ENSG00000142208
GO:0009309	amine biosynthetic process	BP	3	23	0.00715601199765252	0.0193759316185454	ENSG00000116649;ENSG00000123505;ENSG00000129167
GO:0022401	negative adaptation of signaling pathway	BP	3	23	0.00715601199765252	0.0193759316185454	ENSG00000135312;ENSG00000149295;ENSG00000151577
GO:0034390	smooth muscle cell apoptotic process	BP	3	23	0.00715601199765252	0.0193759316185454	ENSG00000017427;ENSG00000112096;ENSG00000132170
GO:0034391	regulation of smooth muscle cell apoptotic process	BP	3	23	0.00715601199765252	0.0193759316185454	ENSG00000017427;ENSG00000112096;ENSG00000132170
GO:0035024	negative regulation of Rho protein signal transduction	BP	3	23	0.00715601199765252	0.0193759316185454	ENSG00000105976;ENSG00000120907;ENSG00000150093
GO:0035162	embryonic hemopoiesis	BP	3	23	0.00715601199765252	0.0193759316185454	ENSG00000112715;ENSG00000128052;ENSG00000157404
GO:0035809	regulation of urine volume	BP	3	23	0.00715601199765252	0.0193759316185454	ENSG00000085662;ENSG00000128271;ENSG00000149295
GO:0042026	protein refolding	BP	3	23	0.00715601199765252	0.0193759316185454	ENSG00000080824;ENSG00000088832;ENSG00000109971
GO:0045932	negative regulation of muscle contraction	BP	3	23	0.00715601199765252	0.0193759316185454	ENSG00000105851;ENSG00000163485;ENSG00000184160
GO:0046058	cAMP metabolic process	BP	3	23	0.00715601199765252	0.0193759316185454	ENSG00000113448;ENSG00000142627;ENSG00000184588
GO:0072574	hepatocyte proliferation	BP	3	23	0.00715601199765252	0.0193759316185454	ENSG00000111087;ENSG00000113578;ENSG00000117676
GO:0072575	epithelial cell proliferation involved in liver morphogenesis	BP	3	23	0.00715601199765252	0.0193759316185454	ENSG00000111087;ENSG00000113578;ENSG00000117676
GO:0090335	regulation of brown fat cell differentiation	BP	3	23	0.00715601199765252	0.0193759316185454	ENSG00000112062;ENSG00000137193;ENSG00000198793
GO:0099563	modification of synaptic structure	BP	3	23	0.00715601199765252	0.0193759316185454	ENSG00000067560;ENSG00000070831;ENSG00000097007
GO:1900273	positive regulation of long-term synaptic potentiation	BP	3	23	0.00715601199765252	0.0193759316185454	ENSG00000128271;ENSG00000149295;ENSG00000196549
GO:0010463	mesenchymal cell proliferation	BP	4	44	0.00708240673460295	0.0193212779198855	ENSG00000066468;ENSG00000112715;ENSG00000115415;ENSG00000125845
GO:0021983	pituitary gland development	BP	4	44	0.00708240673460295	0.0193212779198855	ENSG00000111087;ENSG00000125845;ENSG00000138685;ENSG00000149295
GO:1901658	glycosyl compound catabolic process	BP	4	44	0.00708240673460295	0.0193212779198855	ENSG00000101444;ENSG00000165704;ENSG00000177628;ENSG00000198805
GO:1904591	positive regulation of protein import	BP	4	44	0.00708240673460295	0.0193212779198855	ENSG00000096968;ENSG00000100030;ENSG00000112062;ENSG00000170312
GO:2001239	regulation of extrinsic apoptotic signaling pathway in absence of ligand	BP	4	44	0.00708240673460295	0.0193212779198855	ENSG00000044115;ENSG00000077782;ENSG00000142208;ENSG00000171552
GO:0021915	neural tube development	BP	8	160	0.00704929980551354	0.0192692077420402	ENSG00000072062;ENSG00000092969;ENSG00000097007;ENSG00000100714;ENSG00000131759;ENSG00000142627;ENSG00000164305;ENSG00000172819
GO:0031343	positive regulation of cell killing	BP	5	69	0.00702511374698176	0.0192107368361554	ENSG00000007171;ENSG00000081237;ENSG00000107643;ENSG00000165025;ENSG00000206503
GO:0098586	cellular response to virus	BP	5	69	0.00702511374698176	0.0192107368361554	ENSG00000080824;ENSG00000112062;ENSG00000116977;ENSG00000262406;ENSG00000271503
GO:0150063	visual system development	BP	14	380	0.00702484509929881	0.0192107368361554	ENSG00000077092;ENSG00000092969;ENSG00000101197;ENSG00000106799;ENSG00000112715;ENSG00000131759;ENSG00000138207;ENSG00000138685;ENSG00000142627;ENSG00000149295;ENSG00000151090;ENSG00000168610;ENSG00000172819;ENSG00000178035
GO:0017038	protein import	BP	10	229	0.00701837777837529	0.0192107368361554	ENSG00000080824;ENSG00000096968;ENSG00000100030;ENSG00000109971;ENSG00000112062;ENSG00000142208;ENSG00000165025;ENSG00000168610;ENSG00000170312;ENSG00000262406
GO:0008235	metalloexopeptidase activity	MF	5	71	0.00699246463207284	0.0313624987757045	ENSG00000015413;ENSG00000111142;ENSG00000111144;ENSG00000113441;ENSG00000156103
GO:0051196	regulation of coenzyme metabolic process	BP	6	97	0.0069866826048711	0.0191361031728474	ENSG00000005882;ENSG00000017427;ENSG00000102468;ENSG00000106633;ENSG00000168610;ENSG00000186951
GO:0010821	regulation of mitochondrion organization	BP	9	193	0.00684241854758342	0.0187484450793434	ENSG00000017427;ENSG00000082701;ENSG00000100985;ENSG00000107643;ENSG00000128052;ENSG00000128340;ENSG00000142208;ENSG00000171552;ENSG00000177628
GO:0048002	antigen processing and presentation of peptide antigen	BP	9	193	0.00684241854758342	0.0187484450793434	ENSG00000104365;ENSG00000113441;ENSG00000117984;ENSG00000138160;ENSG00000138448;ENSG00000160862;ENSG00000163131;ENSG00000174080;ENSG00000206503
GO:0060070	canonical Wnt signaling pathway	BP	13	339	0.00670324630566397	0.0183817672037202	ENSG00000066468;ENSG00000082701;ENSG00000101966;ENSG00000111087;ENSG00000112062;ENSG00000125845;ENSG00000133275;ENSG00000138032;ENSG00000138685;ENSG00000144566;ENSG00000146648;ENSG00000172819;ENSG00000197122
GO:0071357	cellular response to type I interferon	BP	6	96	0.0066492037433896	0.0182408495507279	ENSG00000115415;ENSG00000172183;ENSG00000179295;ENSG00000196396;ENSG00000206503;ENSG00000262406
GO:0097194	execution phase of apoptosis	BP	6	96	0.0066492037433896	0.0182408495507279	ENSG00000137752;ENSG00000142208;ENSG00000164305;ENSG00000165806;ENSG00000171552;ENSG00000173614
GO:0034704	calcium channel complex	CC	5	71	0.00664339709368492	0.0241260210244347	ENSG00000072062;ENSG00000088832;ENSG00000113448;ENSG00000119383;ENSG00000184588
GO:0002287	alpha-beta T cell activation involved in immune response	BP	5	68	0.00660799626456055	0.0181422893847623	ENSG00000105639;ENSG00000109471;ENSG00000131759;ENSG00000168610;ENSG00000198793
GO:0002293	alpha-beta T cell differentiation involved in immune response	BP	5	68	0.00660799626456055	0.0181422893847623	ENSG00000105639;ENSG00000109471;ENSG00000131759;ENSG00000168610;ENSG00000198793
GO:0072091	regulation of stem cell proliferation	BP	5	68	0.00660799626456055	0.0181422893847623	ENSG00000044115;ENSG00000081237;ENSG00000112715;ENSG00000137193;ENSG00000149295
GO:1904888	cranial skeletal system development	BP	5	68	0.00660799626456055	0.0181422893847623	ENSG00000066468;ENSG00000092969;ENSG00000100714;ENSG00000106799;ENSG00000156103
GO:0009931	calcium-dependent protein serine/threonine kinase activity	MF	3	23	0.00658420767068373	0.0296411728222974	ENSG00000065675;ENSG00000154229;ENSG00000162889
GO:0017134	fibroblast growth factor binding	MF	3	23	0.00658420767068373	0.0296411728222974	ENSG00000066468;ENSG00000077782;ENSG00000138448
GO:0005788	endoplasmic reticulum lumen	CC	12	313	0.00655494698156623	0.0239448357385449	ENSG00000057593;ENSG00000100030;ENSG00000100299;ENSG00000115718;ENSG00000126218;ENSG00000151694;ENSG00000158874;ENSG00000163631;ENSG00000180210;ENSG00000186318;ENSG00000197249;ENSG00000198848
GO:0031647	regulation of protein stability	BP	12	300	0.00655215424537721	0.0180177686971718	ENSG00000017427;ENSG00000080824;ENSG00000100030;ENSG00000107262;ENSG00000109971;ENSG00000125845;ENSG00000134058;ENSG00000135679;ENSG00000137193;ENSG00000158874;ENSG00000164305;ENSG00000197122
GO:2000113	negative regulation of cellular macromolecule biosynthetic process	BP	40	1534	0.00655169492157321	0.0180177686971718	ENSG00000012504;ENSG00000025434;ENSG00000066468;ENSG00000067900;ENSG00000077092;ENSG00000082701;ENSG00000091831;ENSG00000105639;ENSG00000109339;ENSG00000109971;ENSG00000111424;ENSG00000112715;ENSG00000113580;ENSG00000115415;ENSG00000125845;ENSG00000126351;ENSG00000131408;ENSG00000131759;ENSG00000132170;ENSG00000134318;ENSG00000135679;ENSG00000140009;ENSG00000143257;ENSG00000143799;ENSG00000144852…
GO:0001937	negative regulation of endothelial cell proliferation	BP	4	43	0.00652632357150825	0.0179611115672426	ENSG00000106799;ENSG00000113140;ENSG00000115415;ENSG00000132170
GO:0010712	regulation of collagen metabolic process	BP	4	43	0.00652632357150825	0.0179611115672426	ENSG00000132170;ENSG00000150093;ENSG00000164171;ENSG00000180210
GO:0030890	positive regulation of B cell proliferation	BP	4	43	0.00652632357150825	0.0179611115672426	ENSG00000081237;ENSG00000109471;ENSG00000109743;ENSG00000239732
GO:0032570	response to progesterone	BP	4	43	0.00652632357150825	0.0179611115672426	ENSG00000025434;ENSG00000092969;ENSG00000105220;ENSG00000197122
GO:0033146	regulation of intracellular estrogen receptor signaling pathway	BP	4	43	0.00652632357150825	0.0179611115672426	ENSG00000091831;ENSG00000143799;ENSG00000169083;ENSG00000197122
GO:0044058	regulation of digestive system process	BP	4	43	0.00652632357150825	0.0179611115672426	ENSG00000025434;ENSG00000131408;ENSG00000158874;ENSG00000196689
GO:0046636	negative regulation of alpha-beta T cell activation	BP	4	43	0.00652632357150825	0.0179611115672426	ENSG00000081181;ENSG00000105639;ENSG00000109471;ENSG00000128271
GO:2000404	regulation of T cell migration	BP	4	43	0.00652632357150825	0.0179611115672426	ENSG00000067560;ENSG00000115232;ENSG00000151694;ENSG00000271503
GO:2000826	regulation of heart morphogenesis	BP	4	43	0.00652632357150825	0.0179611115672426	ENSG00000092969;ENSG00000106799;ENSG00000125845;ENSG00000137193
GO:0022604	regulation of cell morphogenesis	BP	17	497	0.00650297585307119	0.0179611115672426	ENSG00000049860;ENSG00000067560;ENSG00000070831;ENSG00000082701;ENSG00000097007;ENSG00000101336;ENSG00000103769;ENSG00000112715;ENSG00000113140;ENSG00000115386;ENSG00000128052;ENSG00000128340;ENSG00000149925;ENSG00000157404;ENSG00000169032;ENSG00000180210;ENSG00000197122
GO:0001654	eye development	BP	14	376	0.00642442576595767	0.017751770753382	ENSG00000077092;ENSG00000092969;ENSG00000101197;ENSG00000106799;ENSG00000112715;ENSG00000131759;ENSG00000138207;ENSG00000138685;ENSG00000142627;ENSG00000149295;ENSG00000151090;ENSG00000168610;ENSG00000172819;ENSG00000178035
GO:0009267	cellular response to starvation	BP	9	191	0.00640594858498953	0.0177078353483701	ENSG00000100030;ENSG00000107643;ENSG00000109971;ENSG00000124253;ENSG00000163631;ENSG00000177606;ENSG00000177628;ENSG00000186951;ENSG00000198793
GO:0030331	estrogen receptor binding	MF	4	44	0.00637649795962373	0.0289211199591923	ENSG00000091831;ENSG00000132170;ENSG00000143799;ENSG00000197122
GO:0004553	hydrolase activity, hydrolyzing O-glycosyl compounds	MF	6	98	0.00636403569345646	0.0289211199591923	ENSG00000049860;ENSG00000090382;ENSG00000133063;ENSG00000173083;ENSG00000177628;ENSG00000237763
GO:1903047	mitotic cell cycle process	BP	27	927	0.00632820289286601	0.0174999638952818	ENSG00000017427;ENSG00000067560;ENSG00000067900;ENSG00000070831;ENSG00000072062;ENSG00000080824;ENSG00000101266;ENSG00000103769;ENSG00000113575;ENSG00000119383;ENSG00000123374;ENSG00000134058;ENSG00000134318;ENSG00000135679;ENSG00000138160;ENSG00000142208;ENSG00000145386;ENSG00000146648;ENSG00000149554;ENSG00000150093;ENSG00000151577;ENSG00000151694;ENSG00000154229;ENSG00000170312;ENSG00000171552…
GO:0060337	type I interferon signaling pathway	BP	6	95	0.00632371321494116	0.0174945882500305	ENSG00000115415;ENSG00000172183;ENSG00000179295;ENSG00000196396;ENSG00000206503;ENSG00000262406
GO:0030902	hindbrain development	BP	8	157	0.00631153406860625	0.0174679267496827	ENSG00000097007;ENSG00000111087;ENSG00000138685;ENSG00000150093;ENSG00000159131;ENSG00000169032;ENSG00000177628;ENSG00000179295
GO:0051668	localization within membrane	BP	8	157	0.00631153406860625	0.0174679267496827	ENSG00000005844;ENSG00000081237;ENSG00000103769;ENSG00000109339;ENSG00000115232;ENSG00000151577;ENSG00000168522;ENSG00000174775
GO:0001838	embryonic epithelial tube formation	BP	7	125	0.00630422848697506	0.0174617727378043	ENSG00000072062;ENSG00000092969;ENSG00000097007;ENSG00000100714;ENSG00000131759;ENSG00000164305;ENSG00000172819
GO:0002693	positive regulation of cellular extravasation	BP	3	22	0.00630283595956432	0.0174617727378043	ENSG00000115232;ENSG00000174175;ENSG00000197561
GO:0010875	positive regulation of cholesterol efflux	BP	3	22	0.00630283595956432	0.0174617727378043	ENSG00000025434;ENSG00000131408;ENSG00000198848
GO:0032740	positive regulation of interleukin-17 production	BP	3	22	0.00630283595956432	0.0174617727378043	ENSG00000012504;ENSG00000065675;ENSG00000109471
GO:0036303	lymph vessel morphogenesis	BP	3	22	0.00630283595956432	0.0174617727378043	ENSG00000112715;ENSG00000116977;ENSG00000142627
GO:0042401	cellular biogenic amine biosynthetic process	BP	3	22	0.00630283595956432	0.0174617727378043	ENSG00000116649;ENSG00000123505;ENSG00000129167
GO:0043567	regulation of insulin-like growth factor receptor signaling pathway	BP	3	22	0.00630283595956432	0.0174617727378043	ENSG00000017427;ENSG00000125845;ENSG00000169083
GO:0043931	ossification involved in bone maturation	BP	3	22	0.00630283595956432	0.0174617727378043	ENSG00000017427;ENSG00000067560;ENSG00000125845
GO:0001701	in utero embryonic development	BP	14	375	0.0062809396214736	0.0174535451187896	ENSG00000017427;ENSG00000066468;ENSG00000100030;ENSG00000105220;ENSG00000106799;ENSG00000112715;ENSG00000125845;ENSG00000142208;ENSG00000149554;ENSG00000150093;ENSG00000169032;ENSG00000169083;ENSG00000171552;ENSG00000177885
GO:0002294	CD4-positive, alpha-beta T cell differentiation involved in immune response	BP	5	67	0.00620854476483752	0.0172593525986907	ENSG00000105639;ENSG00000109471;ENSG00000131759;ENSG00000168610;ENSG00000198793
GO:0032922	circadian regulation of gene expression	BP	5	67	0.00620854476483752	0.0172593525986907	ENSG00000149295;ENSG00000151577;ENSG00000186298;ENSG00000186951;ENSG00000198900
GO:0060491	regulation of cell projection assembly	BP	9	190	0.00619591122908094	0.0172381789337021	ENSG00000070831;ENSG00000106799;ENSG00000128340;ENSG00000142627;ENSG00000144566;ENSG00000157404;ENSG00000174775;ENSG00000197122;ENSG00000198793
GO:0001772	immunological synapse	CC	4	44	0.00610594732619303	0.0224366466838217	ENSG00000065675;ENSG00000115085;ENSG00000131981;ENSG00000182866
GO:0042113	B cell activation	BP	13	335	0.00609007648604981	0.0169505895553399	ENSG00000081237;ENSG00000097007;ENSG00000105639;ENSG00000109471;ENSG00000109743;ENSG00000115085;ENSG00000115232;ENSG00000150093;ENSG00000151694;ENSG00000157404;ENSG00000164305;ENSG00000165025;ENSG00000239732
GO:0048592	eye morphogenesis	BP	8	156	0.0060791351340969	0.016926992156205	ENSG00000077092;ENSG00000112715;ENSG00000138207;ENSG00000138685;ENSG00000142627;ENSG00000151090;ENSG00000168610;ENSG00000172819
GO:0002367	cytokine production involved in immune response	BP	6	94	0.00600996703227349	0.0167411809670788	ENSG00000092969;ENSG00000105639;ENSG00000156515;ENSG00000157404;ENSG00000158874;ENSG00000206503
GO:0002718	regulation of cytokine production involved in immune response	BP	6	94	0.00600996703227349	0.0167411809670788	ENSG00000092969;ENSG00000105639;ENSG00000156515;ENSG00000157404;ENSG00000158874;ENSG00000206503
GO:0000096	sulfur amino acid metabolic process	BP	4	42	0.00599996692067828	0.0167268854681141	ENSG00000015413;ENSG00000099810;ENSG00000100714;ENSG00000101444
GO:0032892	positive regulation of organic acid transport	BP	4	42	0.00599996692067828	0.0167268854681141	ENSG00000069764;ENSG00000121769;ENSG00000128271;ENSG00000150093
GO:0042307	positive regulation of protein import into nucleus	BP	4	42	0.00599996692067828	0.0167268854681141	ENSG00000096968;ENSG00000100030;ENSG00000112062;ENSG00000170312
GO:0045616	regulation of keratinocyte differentiation	BP	4	42	0.00599996692067828	0.0167268854681141	ENSG00000067900;ENSG00000111424;ENSG00000134318;ENSG00000143387
GO:0051281	positive regulation of release of sequestered calcium ion into cytosol	BP	4	42	0.00599996692067828	0.0167268854681141	ENSG00000097007;ENSG00000140992;ENSG00000180210;ENSG00000184845
GO:0098927	vesicle-mediated transport between endosomal compartments	BP	4	42	0.00599996692067828	0.0167268854681141	ENSG00000100030;ENSG00000144566;ENSG00000169032;ENSG00000197122
GO:0001957	intramembranous ossification	BP	2	7	0.00599203500220608	0.0167268854681141	ENSG00000087245;ENSG00000143387
GO:0003149	membranous septum morphogenesis	BP	2	7	0.00599203500220608	0.0167268854681141	ENSG00000066468;ENSG00000092969
GO:0010511	regulation of phosphatidylinositol biosynthetic process	BP	2	7	0.00599203500220608	0.0167268854681141	ENSG00000102468;ENSG00000147246
GO:0014062	regulation of serotonin secretion	BP	2	7	0.00599203500220608	0.0167268854681141	ENSG00000069535;ENSG00000135312
GO:0014832	urinary bladder smooth muscle contraction	BP	2	7	0.00599203500220608	0.0167268854681141	ENSG00000102468;ENSG00000196689
GO:0019401	alditol biosynthetic process	BP	2	7	0.00599203500220608	0.0167268854681141	ENSG00000085662;ENSG00000124253
GO:0021894	cerebral cortex GABAergic interneuron development	BP	2	7	0.00599203500220608	0.0167268854681141	ENSG00000149295;ENSG00000184845
GO:0032261	purine nucleotide salvage	BP	2	7	0.00599203500220608	0.0167268854681141	ENSG00000156110;ENSG00000165704
GO:0032430	positive regulation of phospholipase A2 activity	BP	2	7	0.00599203500220608	0.0167268854681141	ENSG00000146648;ENSG00000214274
GO:0033299	secretion of lysosomal enzymes	BP	2	7	0.00599203500220608	0.0167268854681141	ENSG00000025434;ENSG00000131408
GO:0035405	histone-threonine phosphorylation	BP	2	7	0.00599203500220608	0.0167268854681141	ENSG00000149554;ENSG00000154229
GO:0036072	direct ossification	BP	2	7	0.00599203500220608	0.0167268854681141	ENSG00000087245;ENSG00000143387
GO:0038001	paracrine signaling	BP	2	7	0.00599203500220608	0.0167268854681141	ENSG00000082175;ENSG00000138685
GO:0045588	positive regulation of gamma-delta T cell differentiation	BP	2	7	0.00599203500220608	0.0167268854681141	ENSG00000081237;ENSG00000165025
GO:0051582	positive regulation of neurotransmitter uptake	BP	2	7	0.00599203500220608	0.0167268854681141	ENSG00000149295;ENSG00000150093
GO:0060073	micturition	BP	2	7	0.00599203500220608	0.0167268854681141	ENSG00000120907;ENSG00000196689
GO:0086023	adenylate cyclase-activating adrenergic receptor signaling pathway involved in heart process	BP	2	7	0.00599203500220608	0.0167268854681141	ENSG00000113448;ENSG00000184588
GO:0150093	amyloid-beta clearance by transcytosis	BP	2	7	0.00599203500220608	0.0167268854681141	ENSG00000103769;ENSG00000144566
GO:1901078	negative regulation of relaxation of muscle	BP	2	7	0.00599203500220608	0.0167268854681141	ENSG00000113448;ENSG00000184588
GO:1903997	positive regulation of non-membrane spanning protein tyrosine kinase activity	BP	2	7	0.00599203500220608	0.0167268854681141	ENSG00000120907;ENSG00000197122
GO:1905065	positive regulation of vascular smooth muscle cell differentiation	BP	2	7	0.00599203500220608	0.0167268854681141	ENSG00000112096;ENSG00000157404
GO:1905461	positive regulation of vascular associated smooth muscle cell apoptotic process	BP	2	7	0.00599203500220608	0.0167268854681141	ENSG00000112096;ENSG00000132170
GO:2000794	regulation of epithelial cell proliferation involved in lung morphogenesis	BP	2	7	0.00599203500220608	0.0167268854681141	ENSG00000066468;ENSG00000070831
GO:0051879	Hsp90 protein binding	MF	4	43	0.00587350889045039	0.0268408274201337	ENSG00000011485;ENSG00000101266;ENSG00000113580;ENSG00000128052
GO:0002673	regulation of acute inflammatory response	BP	8	155	0.00585329919411836	0.0165122627512239	ENSG00000084207;ENSG00000105851;ENSG00000132170;ENSG00000163485;ENSG00000164344;ENSG00000180210;ENSG00000182326;ENSG00000243649
GO:0005509	calcium ion binding	MF	22	723	0.00584982999877673	0.0268338792746917	ENSG00000010438;ENSG00000014216;ENSG00000057593;ENSG00000069764;ENSG00000100299;ENSG00000107130;ENSG00000113140;ENSG00000114854;ENSG00000115718;ENSG00000125780;ENSG00000126218;ENSG00000137745;ENSG00000159339;ENSG00000159403;ENSG00000163220;ENSG00000164111;ENSG00000174175;ENSG00000180210;ENSG00000182326;ENSG00000188257;ENSG00000237763;ENSG00000262406
GO:0031331	positive regulation of cellular catabolic process	BP	15	411	0.00583218662620733	0.0164594605730172	ENSG00000017427;ENSG00000067900;ENSG00000080824;ENSG00000082701;ENSG00000102468;ENSG00000105221;ENSG00000128052;ENSG00000134318;ENSG00000135679;ENSG00000142208;ENSG00000150594;ENSG00000177628;ENSG00000186951;ENSG00000196396;ENSG00000196730
GO:0045806	negative regulation of endocytosis	BP	5	66	0.00582636826819893	0.0164497957021623	ENSG00000025434;ENSG00000103653;ENSG00000131408;ENSG00000131981;ENSG00000138448
GO:0046148	pigment biosynthetic process	BP	5	66	0.00582636826819893	0.0164497957021623	ENSG00000066926;ENSG00000148218;ENSG00000159131;ENSG00000163631;ENSG00000165704
GO:2000514	regulation of CD4-positive, alpha-beta T cell activation	BP	5	66	0.00582636826819893	0.0164497957021623	ENSG00000065675;ENSG00000081181;ENSG00000105639;ENSG00000109471;ENSG00000131759
GO:0050321	tau-protein kinase activity	MF	3	22	0.0057970124648516	0.0266927075853053	ENSG00000067900;ENSG00000082701;ENSG00000134318
GO:1904950	negative regulation of establishment of protein localization	BP	7	123	0.00578160598730359	0.0163435608164337	ENSG00000025434;ENSG00000103653;ENSG00000113161;ENSG00000149295;ENSG00000150594;ENSG00000151577;ENSG00000179295
GO:0005769	early endosome	CC	14	387	0.00572399804608428	0.0211583499203473	ENSG00000043591;ENSG00000100030;ENSG00000100170;ENSG00000105221;ENSG00000113441;ENSG00000128052;ENSG00000144566;ENSG00000146648;ENSG00000158874;ENSG00000169032;ENSG00000186318;ENSG00000196396;ENSG00000196549;ENSG00000206503
GO:0030901	midbrain development	BP	6	93	0.00570772047372344	0.0161413395454434	ENSG00000066468;ENSG00000067560;ENSG00000069535;ENSG00000070831;ENSG00000092009;ENSG00000138685
GO:0031327	negative regulation of cellular biosynthetic process	BP	42	1616	0.00566266536878583	0.0160205172557827	ENSG00000012504;ENSG00000025434;ENSG00000066468;ENSG00000067900;ENSG00000077092;ENSG00000082701;ENSG00000091831;ENSG00000105639;ENSG00000106633;ENSG00000109339;ENSG00000109971;ENSG00000111424;ENSG00000112715;ENSG00000113580;ENSG00000115415;ENSG00000125845;ENSG00000126351;ENSG00000131408;ENSG00000131759;ENSG00000132170;ENSG00000134318;ENSG00000135679;ENSG00000140009;ENSG00000143257;ENSG00000143799…
GO:0004645	phosphorylase activity	MF	2	7	0.00564910093200683	0.0261109207200774	ENSG00000099810;ENSG00000100504
GO:0005114	type II transforming growth factor beta receptor binding	MF	2	7	0.00564910093200683	0.0261109207200774	ENSG00000092969;ENSG00000106799
GO:0005412	glucose:sodium symporter activity	MF	2	7	0.00564910093200683	0.0261109207200774	ENSG00000100170;ENSG00000140675
GO:0005499	vitamin D binding	MF	2	7	0.00564910093200683	0.0261109207200774	ENSG00000111424;ENSG00000145321
GO:0016714	oxidoreductase activity, acting on paired donors, with incorporation or reduction of molecular oxygen, reduced pteridine as one donor, and incorporation of one atom of oxygen	MF	2	7	0.00564910093200683	0.0261109207200774	ENSG00000129167;ENSG00000171759
GO:0035184	histone threonine kinase activity	MF	2	7	0.00564910093200683	0.0261109207200774	ENSG00000149554;ENSG00000154229
GO:0035240	dopamine binding	MF	2	7	0.00564910093200683	0.0261109207200774	ENSG00000149295;ENSG00000184845
GO:0050542	icosanoid binding	MF	2	7	0.00564910093200683	0.0261109207200774	ENSG00000132170;ENSG00000163220
GO:0050693	LBD domain binding	MF	2	7	0.00564910093200683	0.0261109207200774	ENSG00000132170;ENSG00000186350
GO:0098634	cell-matrix adhesion mediator activity	MF	2	7	0.00564910093200683	0.0261109207200774	ENSG00000150093;ENSG00000164171
GO:0006606	protein import into nucleus	BP	8	154	0.00563390764244828	0.0159457221247548	ENSG00000096968;ENSG00000100030;ENSG00000112062;ENSG00000142208;ENSG00000165025;ENSG00000168610;ENSG00000170312;ENSG00000262406
GO:0045807	positive regulation of endocytosis	BP	8	154	0.00563390764244828	0.0159457221247548	ENSG00000070831;ENSG00000081237;ENSG00000112715;ENSG00000132170;ENSG00000149295;ENSG00000158874;ENSG00000164171;ENSG00000165025
GO:0000307	cyclin-dependent protein kinase holoenzyme complex	CC	4	43	0.00562339681926062	0.0209109546392865	ENSG00000123374;ENSG00000134058;ENSG00000145386;ENSG00000170312
GO:0031258	lamellipodium membrane	CC	3	22	0.00560053962685216	0.0209109546392865	ENSG00000138448;ENSG00000142627;ENSG00000197635
GO:0099522	region of cytosol	CC	3	22	0.00560053962685216	0.0209109546392865	ENSG00000107130;ENSG00000109971;ENSG00000198793
GO:0014047	glutamate secretion	BP	3	21	0.0055135930096016	0.0156180590115343	ENSG00000128271;ENSG00000163485;ENSG00000196689
GO:0017000	antibiotic biosynthetic process	BP	3	21	0.0055135930096016	0.0156180590115343	ENSG00000069535;ENSG00000112096;ENSG00000168610
GO:0030809	negative regulation of nucleotide biosynthetic process	BP	3	21	0.0055135930096016	0.0156180590115343	ENSG00000143799;ENSG00000168610;ENSG00000186951
GO:0033630	positive regulation of cell adhesion mediated by integrin	BP	3	21	0.0055135930096016	0.0156180590115343	ENSG00000092969;ENSG00000165025;ENSG00000271503
GO:0090330	regulation of platelet aggregation	BP	3	21	0.0055135930096016	0.0156180590115343	ENSG00000065675;ENSG00000154229;ENSG00000165025
GO:1900372	negative regulation of purine nucleotide biosynthetic process	BP	3	21	0.0055135930096016	0.0156180590115343	ENSG00000143799;ENSG00000168610;ENSG00000186951
GO:1905208	negative regulation of cardiocyte differentiation	BP	3	21	0.0055135930096016	0.0156180590115343	ENSG00000125845;ENSG00000146648;ENSG00000186951
GO:0007212	dopamine receptor signaling pathway	BP	4	41	0.00550263786312631	0.0156180590115343	ENSG00000082701;ENSG00000149295;ENSG00000151577;ENSG00000184845
GO:0009187	cyclic nucleotide metabolic process	BP	4	41	0.00550263786312631	0.0156180590115343	ENSG00000113448;ENSG00000138735;ENSG00000142627;ENSG00000184588
GO:0010591	regulation of lamellipodium assembly	BP	4	41	0.00550263786312631	0.0156180590115343	ENSG00000070831;ENSG00000128340;ENSG00000142627;ENSG00000198793
GO:0042596	fear response	BP	4	41	0.00550263786312631	0.0156180590115343	ENSG00000043591;ENSG00000147246;ENSG00000150594;ENSG00000197635
GO:0050892	intestinal absorption	BP	4	41	0.00550263786312631	0.0156180590115343	ENSG00000100170;ENSG00000111424;ENSG00000150594;ENSG00000158874
GO:0030888	regulation of B cell proliferation	BP	5	65	0.00546107180178465	0.0155461828590986	ENSG00000081237;ENSG00000109471;ENSG00000109743;ENSG00000164305;ENSG00000239732
GO:0042093	T-helper cell differentiation	BP	5	65	0.00546107180178465	0.0155461828590986	ENSG00000105639;ENSG00000109471;ENSG00000131759;ENSG00000168610;ENSG00000198793
GO:1904589	regulation of protein import	BP	5	65	0.00546107180178465	0.0155461828590986	ENSG00000096968;ENSG00000100030;ENSG00000109971;ENSG00000112062;ENSG00000170312
GO:2000177	regulation of neural precursor cell proliferation	BP	6	92	0.00541672822583706	0.0154391357809839	ENSG00000044115;ENSG00000067560;ENSG00000111087;ENSG00000112715;ENSG00000138685;ENSG00000149295
GO:0044843	cell cycle G1/S phase transition	BP	11	256	0.00540619460711616	0.0154155059502499	ENSG00000111087;ENSG00000123374;ENSG00000134058;ENSG00000135679;ENSG00000142208;ENSG00000145386;ENSG00000146648;ENSG00000150093;ENSG00000151694;ENSG00000170312;ENSG00000228716
GO:0007163	establishment or maintenance of cell polarity	BP	10	220	0.00533758913809883	0.0152261986538046	ENSG00000044115;ENSG00000067560;ENSG00000067900;ENSG00000070831;ENSG00000080824;ENSG00000082701;ENSG00000120156;ENSG00000128340;ENSG00000134318;ENSG00000150093
GO:0005815	microtubule organizing center	CC	24	816	0.00529815182393105	0.0200619041625682	ENSG00000065675;ENSG00000066027;ENSG00000067900;ENSG00000070831;ENSG00000072062;ENSG00000082701;ENSG00000100030;ENSG00000101197;ENSG00000103769;ENSG00000113448;ENSG00000113580;ENSG00000120156;ENSG00000123374;ENSG00000134318;ENSG00000142208;ENSG00000143801;ENSG00000149554;ENSG00000150540;ENSG00000162889;ENSG00000169032;ENSG00000170312;ENSG00000171552;ENSG00000182866;ENSG00000184588
GO:0001221	transcription cofactor binding	MF	5	66	0.00513749233626542	0.0246885048381644	ENSG00000082175;ENSG00000091831;ENSG00000151090;ENSG00000169083;ENSG00000186951
GO:0032755	positive regulation of interleukin-6 production	BP	6	91	0.00513674452732305	0.0146593473387724	ENSG00000007171;ENSG00000118113;ENSG00000165025;ENSG00000168610;ENSG00000179295;ENSG00000239732
GO:0051851	modification by host of symbiont morphology or physiology	BP	6	91	0.00513674452732305	0.0146593473387724	ENSG00000100448;ENSG00000109971;ENSG00000177606;ENSG00000180210;ENSG00000197561;ENSG00000271503
GO:0008391	arachidonic acid monooxygenase activity	MF	3	21	0.00506918803463359	0.0244573175694872	ENSG00000138109;ENSG00000138115;ENSG00000197408
GO:0045667	regulation of osteoblast differentiation	BP	7	120	0.00505933361858367	0.0144504325132614	ENSG00000017427;ENSG00000066468;ENSG00000072062;ENSG00000111087;ENSG00000125845;ENSG00000132170;ENSG00000138685
GO:0032467	positive regulation of cytokinesis	BP	4	40	0.00503361766323508	0.014382960740853	ENSG00000067560;ENSG00000070831;ENSG00000149295;ENSG00000151577
GO:0038179	neurotrophin signaling pathway	BP	4	40	0.00503361766323508	0.014382960740853	ENSG00000164305;ENSG00000177885;ENSG00000179295;ENSG00000197122
GO:0001649	osteoblast differentiation	BP	10	218	0.00501105966512101	0.0143304211480281	ENSG00000017427;ENSG00000066468;ENSG00000072062;ENSG00000111087;ENSG00000112062;ENSG00000125845;ENSG00000132170;ENSG00000138685;ENSG00000142208;ENSG00000142627
GO:0061448	connective tissue development	BP	11	253	0.00495673036278057	0.0141809538105862	ENSG00000077092;ENSG00000106799;ENSG00000112062;ENSG00000125845;ENSG00000126351;ENSG00000131759;ENSG00000137745;ENSG00000138685;ENSG00000143387;ENSG00000172819;ENSG00000179295
GO:0072331	signal transduction by p53 class mediator	BP	12	289	0.00490636849712791	0.0140427173312216	ENSG00000005882;ENSG00000101266;ENSG00000112062;ENSG00000123374;ENSG00000135679;ENSG00000140992;ENSG00000142208;ENSG00000149554;ENSG00000169567;ENSG00000170312;ENSG00000189283;ENSG00000198793
GO:0032465	regulation of cytokinesis	BP	6	90	0.00486752331422432	0.0139373417563956	ENSG00000067560;ENSG00000070831;ENSG00000103769;ENSG00000149295;ENSG00000151577;ENSG00000171552
GO:0051224	negative regulation of protein transport	BP	7	119	0.00483436031453572	0.0138481550985783	ENSG00000025434;ENSG00000103653;ENSG00000113161;ENSG00000149295;ENSG00000150594;ENSG00000151577;ENSG00000179295
GO:0008643	carbohydrate transport	BP	8	150	0.00481842727591146	0.0138082703252976	ENSG00000017427;ENSG00000100170;ENSG00000105221;ENSG00000112062;ENSG00000140675;ENSG00000142208;ENSG00000164687;ENSG00000179295
GO:0009582	detection of abiotic stimulus	BP	8	150	0.00481842727591146	0.0138082703252976	ENSG00000102468;ENSG00000111142;ENSG00000157404;ENSG00000163485;ENSG00000164171;ENSG00000168522;ENSG00000186318;ENSG00000196689
GO:0061351	neural precursor cell proliferation	BP	8	150	0.00481842727591146	0.0138082703252976	ENSG00000044115;ENSG00000066468;ENSG00000067560;ENSG00000077092;ENSG00000111087;ENSG00000112715;ENSG00000138685;ENSG00000149295
GO:0035357	peroxisome proliferator activated receptor signaling pathway	BP	3	20	0.00478696968669778	0.0137353050885124	ENSG00000132170;ENSG00000164687;ENSG00000186350
GO:0046827	positive regulation of protein export from nucleus	BP	3	20	0.00478696968669778	0.0137353050885124	ENSG00000072062;ENSG00000082701;ENSG00000135679
GO:0050961	detection of temperature stimulus involved in sensory perception	BP	3	20	0.00478696968669778	0.0137353050885124	ENSG00000102468;ENSG00000163485;ENSG00000196689
GO:0051900	regulation of mitochondrial depolarization	BP	3	20	0.00478696968669778	0.0137353050885124	ENSG00000128052;ENSG00000143799;ENSG00000197122
GO:0090201	negative regulation of release of cytochrome c from mitochondria	BP	3	20	0.00478696968669778	0.0137353050885124	ENSG00000017427;ENSG00000142208;ENSG00000171552
GO:1902176	negative regulation of oxidative stress-induced intrinsic apoptotic signaling pathway	BP	3	20	0.00478696968669778	0.0137353050885124	ENSG00000112096;ENSG00000142208;ENSG00000196262
GO:0002260	lymphocyte homeostasis	BP	5	63	0.00477952099772956	0.0137353050885124	ENSG00000097007;ENSG00000105639;ENSG00000109471;ENSG00000142208;ENSG00000164305
GO:0045576	mast cell activation	BP	5	63	0.00477952099772956	0.0137353050885124	ENSG00000105851;ENSG00000128340;ENSG00000140992;ENSG00000157404;ENSG00000165025
GO:2000146	negative regulation of cell motility	BP	12	288	0.00477490308180924	0.0137353050885124	ENSG00000015413;ENSG00000044115;ENSG00000067560;ENSG00000084207;ENSG00000132170;ENSG00000138685;ENSG00000142208;ENSG00000149295;ENSG00000163485;ENSG00000168610;ENSG00000178568;ENSG00000197635
GO:0045682	regulation of epidermis development	BP	6	89	0.00460881836618673	0.0132740150094028	ENSG00000067900;ENSG00000092969;ENSG00000111424;ENSG00000134318;ENSG00000143387;ENSG00000173083
GO:0006656	phosphatidylcholine biosynthetic process	BP	4	39	0.00459216837286986	0.0132316063137785	ENSG00000101266;ENSG00000121769;ENSG00000158874;ENSG00000164687
GO:0007618	mating	BP	4	39	0.00459216837286986	0.0132316063137785	ENSG00000049860;ENSG00000126351;ENSG00000151090;ENSG00000184845
GO:0010656	negative regulation of muscle cell apoptotic process	BP	4	39	0.00459216837286986	0.0132316063137785	ENSG00000017427;ENSG00000096968;ENSG00000113161;ENSG00000140992
GO:0043029	T cell homeostasis	BP	4	39	0.00459216837286986	0.0132316063137785	ENSG00000105639;ENSG00000109471;ENSG00000142208;ENSG00000164305
GO:0045022	early endosome to late endosome transport	BP	4	39	0.00459216837286986	0.0132316063137785	ENSG00000100030;ENSG00000144566;ENSG00000169032;ENSG00000197122
GO:0046676	negative regulation of insulin secretion	BP	4	39	0.00459216837286986	0.0132316063137785	ENSG00000113161;ENSG00000149295;ENSG00000150594;ENSG00000179295
GO:0046825	regulation of protein export from nucleus	BP	4	39	0.00459216837286986	0.0132316063137785	ENSG00000072062;ENSG00000082701;ENSG00000135679;ENSG00000179295
GO:0051955	regulation of amino acid transport	BP	4	39	0.00459216837286986	0.0132316063137785	ENSG00000128271;ENSG00000135312;ENSG00000150093;ENSG00000163485
GO:0007015	actin filament organization	BP	16	439	0.00453566133102432	0.0131127743655024	ENSG00000044115;ENSG00000067560;ENSG00000067900;ENSG00000070831;ENSG00000096968;ENSG00000097007;ENSG00000101336;ENSG00000105976;ENSG00000106799;ENSG00000128340;ENSG00000134318;ENSG00000149925;ENSG00000177885;ENSG00000197122;ENSG00000198793;ENSG00000214274
GO:0051493	regulation of cytoskeleton organization	BP	19	560	0.00449983024613607	0.0130146605435383	ENSG00000067560;ENSG00000067900;ENSG00000070831;ENSG00000082701;ENSG00000097007;ENSG00000100030;ENSG00000101336;ENSG00000105976;ENSG00000106799;ENSG00000109743;ENSG00000120156;ENSG00000128340;ENSG00000134318;ENSG00000138160;ENSG00000149554;ENSG00000163220;ENSG00000174775;ENSG00000177885;ENSG00000198793
GO:0030865	cortical cytoskeleton organization	BP	5	62	0.00446245962478723	0.0129120094911738	ENSG00000067560;ENSG00000067900;ENSG00000104365;ENSG00000128340;ENSG00000134318
GO:0071384	cellular response to corticosteroid stimulus	BP	5	62	0.00446245962478723	0.0129120094911738	ENSG00000066926;ENSG00000084207;ENSG00000113580;ENSG00000124253;ENSG00000146648
GO:2000401	regulation of lymphocyte migration	BP	5	62	0.00446245962478723	0.0129120094911738	ENSG00000067560;ENSG00000115232;ENSG00000142208;ENSG00000151694;ENSG00000271503
GO:0097659	nucleic acid-templated transcription	BP	85	3754	0.00444069151479057	0.0128652749113157	ENSG00000011485;ENSG00000012504;ENSG00000017427;ENSG00000025434;ENSG00000049860;ENSG00000065675;ENSG00000066468;ENSG00000067560;ENSG00000069764;ENSG00000077092;ENSG00000082175;ENSG00000091831;ENSG00000092969;ENSG00000096968;ENSG00000097007;ENSG00000100030;ENSG00000101336;ENSG00000101966;ENSG00000104365;ENSG00000105976;ENSG00000106799;ENSG00000107643;ENSG00000109339;ENSG00000109471;ENSG00000109971…
GO:0001972	retinoic acid binding	MF	3	20	0.0043994616534074	0.0213109922491054	ENSG00000131759;ENSG00000164687;ENSG00000186350
GO:0010558	negative regulation of macromolecule biosynthetic process	BP	41	1545	0.00439507398722278	0.0127384852130725	ENSG00000012504;ENSG00000025434;ENSG00000066468;ENSG00000067900;ENSG00000077092;ENSG00000082701;ENSG00000084207;ENSG00000091831;ENSG00000105639;ENSG00000109339;ENSG00000109971;ENSG00000111424;ENSG00000112715;ENSG00000113580;ENSG00000115415;ENSG00000125845;ENSG00000126351;ENSG00000131408;ENSG00000131759;ENSG00000132170;ENSG00000134318;ENSG00000135679;ENSG00000140009;ENSG00000143257;ENSG00000143799…
GO:0006351	transcription, DNA-templated	BP	85	3752	0.00437524601900075	0.0126863673597355	ENSG00000011485;ENSG00000012504;ENSG00000017427;ENSG00000025434;ENSG00000049860;ENSG00000065675;ENSG00000066468;ENSG00000067560;ENSG00000069764;ENSG00000077092;ENSG00000082175;ENSG00000091831;ENSG00000092969;ENSG00000096968;ENSG00000097007;ENSG00000100030;ENSG00000101336;ENSG00000101966;ENSG00000104365;ENSG00000105976;ENSG00000106799;ENSG00000107643;ENSG00000109339;ENSG00000109471;ENSG00000109971…
GO:0043901	negative regulation of multi-organism process	BP	9	180	0.00437489971898579	0.0126863673597355	ENSG00000017427;ENSG00000081181;ENSG00000115415;ENSG00000138032;ENSG00000138448;ENSG00000172183;ENSG00000177606;ENSG00000196262;ENSG00000271503
GO:1904063	negative regulation of cation transmembrane transport	BP	6	88	0.00436038345370033	0.0126539506308398	ENSG00000100985;ENSG00000142208;ENSG00000149295;ENSG00000150594;ENSG00000151577;ENSG00000239732
GO:0002154	thyroid hormone mediated signaling pathway	BP	2	6	0.00432968971616355	0.0125701849300701	ENSG00000126351;ENSG00000151090
GO:0003100	regulation of systemic arterial blood pressure by endothelin	BP	2	6	0.00432968971616355	0.0125701849300701	ENSG00000067560;ENSG00000164867
GO:0006207	'de novo' pyrimidine nucleobase biosynthetic process	BP	2	6	0.00432968971616355	0.0125701849300701	ENSG00000114491;ENSG00000198793
GO:0007195	adenylate cyclase-inhibiting dopamine receptor signaling pathway	BP	2	6	0.00432968971616355	0.0125701849300701	ENSG00000149295;ENSG00000151577
GO:0009438	methylglyoxal metabolic process	BP	2	6	0.00432968971616355	0.0125701849300701	ENSG00000063854;ENSG00000111669
GO:0010746	regulation of plasma membrane long-chain fatty acid transport	BP	2	6	0.00432968971616355	0.0125701849300701	ENSG00000105221;ENSG00000142208
GO:0010901	regulation of very-low-density lipoprotein particle remodeling	BP	2	6	0.00432968971616355	0.0125701849300701	ENSG00000012504;ENSG00000158874
GO:0016098	monoterpenoid metabolic process	BP	2	6	0.00432968971616355	0.0125701849300701	ENSG00000100197;ENSG00000138109
GO:0021853	cerebral cortex GABAergic interneuron migration	BP	2	6	0.00432968971616355	0.0125701849300701	ENSG00000149295;ENSG00000184845
GO:0032229	negative regulation of synaptic transmission, GABAergic	BP	2	6	0.00432968971616355	0.0125701849300701	ENSG00000135312;ENSG00000163485
GO:0051971	positive regulation of transmission of nerve impulse	BP	2	6	0.00432968971616355	0.0125701849300701	ENSG00000164171;ENSG00000177628
GO:0060440	trachea formation	BP	2	6	0.00432968971616355	0.0125701849300701	ENSG00000100030;ENSG00000169032
GO:0060526	prostate glandular acinus morphogenesis	BP	2	6	0.00432968971616355	0.0125701849300701	ENSG00000066468;ENSG00000091831
GO:0060527	prostate epithelial cord arborization involved in prostate glandular acinus morphogenesis	BP	2	6	0.00432968971616355	0.0125701849300701	ENSG00000066468;ENSG00000091831
GO:0060754	positive regulation of mast cell chemotaxis	BP	2	6	0.00432968971616355	0.0125701849300701	ENSG00000112715;ENSG00000119630
GO:0071839	apoptotic process in bone marrow	BP	2	6	0.00432968971616355	0.0125701849300701	ENSG00000066468;ENSG00000171552
GO:0090186	regulation of pancreatic juice secretion	BP	2	6	0.00432968971616355	0.0125701849300701	ENSG00000025434;ENSG00000131408
GO:0098704	carbohydrate import across plasma membrane	BP	2	6	0.00432968971616355	0.0125701849300701	ENSG00000100170;ENSG00000140675
GO:1901897	regulation of relaxation of cardiac muscle	BP	2	6	0.00432968971616355	0.0125701849300701	ENSG00000113448;ENSG00000184588
GO:1903613	regulation of protein tyrosine phosphatase activity	BP	2	6	0.00432968971616355	0.0125701849300701	ENSG00000081237;ENSG00000131981
GO:1904528	positive regulation of microtubule binding	BP	2	6	0.00432968971616355	0.0125701849300701	ENSG00000097007;ENSG00000113575
GO:1905005	regulation of epithelial to mesenchymal transition involved in endocardial cushion formation	BP	2	6	0.00432968971616355	0.0125701849300701	ENSG00000092969;ENSG00000106799
GO:1905203	regulation of connective tissue replacement	BP	2	6	0.00432968971616355	0.0125701849300701	ENSG00000067900;ENSG00000134318
GO:0097485	neuron projection guidance	BP	12	284	0.00427693337281376	0.0125388592738806	ENSG00000065675;ENSG00000069764;ENSG00000100030;ENSG00000112715;ENSG00000128340;ENSG00000132670;ENSG00000142627;ENSG00000154229;ENSG00000177885;ENSG00000179295;ENSG00000196411;ENSG00000197122
GO:0009581	detection of external stimulus	BP	8	147	0.00426873588812031	0.0125201677435607	ENSG00000102468;ENSG00000111142;ENSG00000157404;ENSG00000163485;ENSG00000164171;ENSG00000168522;ENSG00000186318;ENSG00000196689
GO:0044305	calyx of Held	CC	3	20	0.00424905258342211	0.0161881083086204	ENSG00000107130;ENSG00000135312;ENSG00000163485
GO:0016241	regulation of macroautophagy	BP	9	179	0.00421880820473261	0.0123790136562436	ENSG00000014216;ENSG00000072062;ENSG00000107643;ENSG00000128052;ENSG00000142208;ENSG00000144566;ENSG00000164305;ENSG00000177628;ENSG00000198793
GO:0019433	triglyceride catabolic process	BP	4	38	0.0041775334962434	0.0122631397634279	ENSG00000105851;ENSG00000121769;ENSG00000164434;ENSG00000164687
GO:0030212	hyaluronan metabolic process	BP	4	38	0.0041775334962434	0.0122631397634279	ENSG00000049860;ENSG00000137193;ENSG00000138685;ENSG00000142208
GO:0032941	secretion by tissue	BP	4	38	0.0041775334962434	0.0122631397634279	ENSG00000025434;ENSG00000131408;ENSG00000146648;ENSG00000163485
GO:0042554	superoxide anion generation	BP	4	38	0.0041775334962434	0.0122631397634279	ENSG00000084207;ENSG00000142208;ENSG00000146648;ENSG00000165025
GO:0043114	regulation of vascular permeability	BP	4	38	0.0041775334962434	0.0122631397634279	ENSG00000112715;ENSG00000120156;ENSG00000128271;ENSG00000197122
GO:0043368	positive T cell selection	BP	4	38	0.0041775334962434	0.0122631397634279	ENSG00000081237;ENSG00000115085;ENSG00000168610;ENSG00000198793
GO:2001171	positive regulation of ATP biosynthetic process	BP	4	38	0.0041775334962434	0.0122631397634279	ENSG00000017427;ENSG00000102468;ENSG00000168610;ENSG00000186951
GO:0030520	intracellular estrogen receptor signaling pathway	BP	5	61	0.00416066488699922	0.0122502524007963	ENSG00000091831;ENSG00000140009;ENSG00000143799;ENSG00000169083;ENSG00000197122
GO:1903556	negative regulation of tumor necrosis factor superfamily cytokine production	BP	5	61	0.00416066488699922	0.0122502524007963	ENSG00000012504;ENSG00000017427;ENSG00000081181;ENSG00000084207;ENSG00000131759
GO:0007411	axon guidance	BP	12	283	0.00415919872279386	0.0122502524007963	ENSG00000065675;ENSG00000069764;ENSG00000100030;ENSG00000112715;ENSG00000128340;ENSG00000132670;ENSG00000142627;ENSG00000154229;ENSG00000177885;ENSG00000179295;ENSG00000196411;ENSG00000197122
GO:0010833	telomere maintenance via telomere lengthening	BP	6	87	0.00412197248618307	0.0121519497747962	ENSG00000065675;ENSG00000080824;ENSG00000100030;ENSG00000123374;ENSG00000143799;ENSG00000197122
GO:0006555	methionine metabolic process	BP	3	19	0.00412151922814339	0.0121519497747962	ENSG00000099810;ENSG00000100714;ENSG00000101444
GO:0006704	glucocorticoid biosynthetic process	BP	3	19	0.00412151922814339	0.0121519497747962	ENSG00000117594;ENSG00000125845;ENSG00000163399
GO:0006837	serotonin transport	BP	3	19	0.00412151922814339	0.0121519497747962	ENSG00000069535;ENSG00000135312;ENSG00000165025
GO:0007252	I-kappaB phosphorylation	BP	3	19	0.00412151922814339	0.0121519497747962	ENSG00000104365;ENSG00000142208;ENSG00000239732
GO:0032930	positive regulation of superoxide anion generation	BP	3	19	0.00412151922814339	0.0121519497747962	ENSG00000084207;ENSG00000146648;ENSG00000165025
GO:0044320	cellular response to leptin stimulus	BP	3	19	0.00412151922814339	0.0121519497747962	ENSG00000106633;ENSG00000145386;ENSG00000168610
GO:0060149	negative regulation of posttranscriptional gene silencing	BP	3	19	0.00412151922814339	0.0121519497747962	ENSG00000091831;ENSG00000132170;ENSG00000168610
GO:0060602	branch elongation of an epithelium	BP	3	19	0.00412151922814339	0.0121519497747962	ENSG00000066468;ENSG00000091831;ENSG00000113578
GO:0060967	negative regulation of gene silencing by RNA	BP	3	19	0.00412151922814339	0.0121519497747962	ENSG00000091831;ENSG00000132170;ENSG00000168610
GO:0061042	vascular wound healing	BP	3	19	0.00412151922814339	0.0121519497747962	ENSG00000112715;ENSG00000128052;ENSG00000173083
GO:0070989	oxidative demethylation	BP	3	19	0.00412151922814339	0.0121519497747962	ENSG00000100197;ENSG00000138109;ENSG00000138115
GO:1903729	regulation of plasma membrane organization	BP	3	19	0.00412151922814339	0.0121519497747962	ENSG00000092969;ENSG00000163220;ENSG00000169083
GO:0032956	regulation of actin cytoskeleton organization	BP	14	357	0.0041082656315919	0.0121519497747962	ENSG00000067560;ENSG00000067900;ENSG00000070831;ENSG00000097007;ENSG00000101336;ENSG00000105976;ENSG00000106799;ENSG00000109743;ENSG00000120156;ENSG00000128340;ENSG00000134318;ENSG00000174775;ENSG00000177885;ENSG00000198793
GO:0004064	arylesterase activity	MF	2	6	0.00408048894561673	0.0198452695306902	ENSG00000104267;ENSG00000133742
GO:0004301	epoxide hydrolase activity	MF	2	6	0.00408048894561673	0.0198452695306902	ENSG00000111144;ENSG00000120915
GO:0018455	alcohol dehydrogenase [NAD(P)+] activity	MF	2	6	0.00408048894561673	0.0198452695306902	ENSG00000197894;ENSG00000248144
GO:0044323	retinoic acid-responsive element binding	MF	2	6	0.00408048894561673	0.0198452695306902	ENSG00000131759;ENSG00000186350
GO:0050544	arachidonic acid binding	MF	2	6	0.00408048894561673	0.0198452695306902	ENSG00000132170;ENSG00000163220
GO:0055056	D-glucose transmembrane transporter activity	MF	2	6	0.00408048894561673	0.0198452695306902	ENSG00000100170;ENSG00000140675
GO:0099511	voltage-gated calcium channel activity involved in regulation of cytosolic calcium levels	MF	2	6	0.00408048894561673	0.0198452695306902	ENSG00000107130;ENSG00000135312
GO:0099626	voltage-gated calcium channel activity involved in regulation of presynaptic cytosolic calcium levels	MF	2	6	0.00408048894561673	0.0198452695306902	ENSG00000107130;ENSG00000135312
GO:1990239	steroid hormone binding	MF	2	6	0.00408048894561673	0.0198452695306902	ENSG00000113580;ENSG00000163399
GO:0019842	vitamin binding	MF	8	150	0.00402810597868074	0.0198452695306902	ENSG00000100504;ENSG00000111424;ENSG00000137561;ENSG00000138207;ENSG00000145321;ENSG00000163631;ENSG00000171097;ENSG00000228716
GO:0001669	acrosomal vesicle	CC	7	120	0.00402052325667027	0.015412005817236	ENSG00000044115;ENSG00000049860;ENSG00000069764;ENSG00000072062;ENSG00000100299;ENSG00000149295;ENSG00000157404
GO:0036294	cellular response to decreased oxygen levels	BP	10	211	0.00398987169883654	0.0118335771749696	ENSG00000109956;ENSG00000112715;ENSG00000116329;ENSG00000124253;ENSG00000134318;ENSG00000135679;ENSG00000142208;ENSG00000145386;ENSG00000197122;ENSG00000198793
GO:0097443	sorting endosome	CC	2	6	0.00398218677585127	0.0153598632782835	ENSG00000128052;ENSG00000196396
GO:0032092	positive regulation of protein binding	BP	6	86	0.00389333966077227	0.01155225826806	ENSG00000082701;ENSG00000088832;ENSG00000097007;ENSG00000100985;ENSG00000113575;ENSG00000125845
GO:0010803	regulation of tumor necrosis factor-mediated signaling pathway	BP	5	60	0.00387372674818668	0.0114990281699952	ENSG00000084207;ENSG00000104365;ENSG00000137752;ENSG00000151694;ENSG00000165025
GO:0051926	negative regulation of calcium ion transport	BP	5	60	0.00387372674818668	0.0114990281699952	ENSG00000142208;ENSG00000149295;ENSG00000150594;ENSG00000151577;ENSG00000239732
GO:0003176	aortic valve development	BP	4	37	0.00378893871830403	0.011257063066228	ENSG00000067900;ENSG00000125845;ENSG00000134318;ENSG00000164867
GO:0045070	positive regulation of viral genome replication	BP	4	37	0.00378893871830403	0.011257063066228	ENSG00000109971;ENSG00000186951;ENSG00000196262;ENSG00000271503
GO:0055090	acylglycerol homeostasis	BP	4	37	0.00378893871830403	0.011257063066228	ENSG00000012504;ENSG00000025434;ENSG00000113161;ENSG00000163485
GO:0070328	triglyceride homeostasis	BP	4	37	0.00378893871830403	0.011257063066228	ENSG00000012504;ENSG00000025434;ENSG00000113161;ENSG00000163485
GO:0086004	regulation of cardiac muscle cell contraction	BP	4	37	0.00378893871830403	0.011257063066228	ENSG00000113448;ENSG00000163399;ENSG00000163485;ENSG00000184588
GO:1902745	positive regulation of lamellipodium organization	BP	4	37	0.00378893871830403	0.011257063066228	ENSG00000070831;ENSG00000128340;ENSG00000197122;ENSG00000198793
GO:2000403	positive regulation of lymphocyte migration	BP	4	37	0.00378893871830403	0.011257063066228	ENSG00000067560;ENSG00000115232;ENSG00000151694;ENSG00000271503
GO:0016646	oxidoreductase activity, acting on the CH-NH group of donors, NAD or NADP as acceptor	MF	3	19	0.00378643976025538	0.0191856843082396	ENSG00000090013;ENSG00000100714;ENSG00000228716
GO:0071774	response to fibroblast growth factor	BP	8	144	0.00376865941759005	0.0112308011785251	ENSG00000066468;ENSG00000077782;ENSG00000100030;ENSG00000113578;ENSG00000138685;ENSG00000177885;ENSG00000179295;ENSG00000271503
GO:0008092	cytoskeletal protein binding	MF	29	1009	0.00374132319990463	0.0190367327524559	ENSG00000011485;ENSG00000044115;ENSG00000067560;ENSG00000067900;ENSG00000080824;ENSG00000081237;ENSG00000082701;ENSG00000097007;ENSG00000103546;ENSG00000103769;ENSG00000111087;ENSG00000113575;ENSG00000114854;ENSG00000121769;ENSG00000128271;ENSG00000131759;ENSG00000132170;ENSG00000134318;ENSG00000138160;ENSG00000145321;ENSG00000146648;ENSG00000149925;ENSG00000150093;ENSG00000163220;ENSG00000163399…
GO:0009615	response to virus	BP	14	353	0.00372043449412952	0.0110918984137345	ENSG00000069764;ENSG00000080824;ENSG00000081237;ENSG00000104365;ENSG00000112062;ENSG00000115415;ENSG00000116977;ENSG00000138032;ENSG00000171552;ENSG00000172183;ENSG00000197122;ENSG00000239732;ENSG00000262406;ENSG00000271503
GO:0032481	positive regulation of type I interferon production	BP	6	85	0.00367423961168464	0.0109589299529066	ENSG00000080824;ENSG00000115415;ENSG00000165025;ENSG00000179295;ENSG00000239732;ENSG00000262406
GO:0001909	leukocyte mediated cytotoxicity	BP	7	113	0.00363881898454364	0.0108579956846652	ENSG00000007171;ENSG00000081237;ENSG00000100448;ENSG00000165704;ENSG00000180210;ENSG00000197561;ENSG00000206503
GO:0007043	cell-cell junction assembly	BP	8	143	0.00361246314549893	0.0107840342032444	ENSG00000044115;ENSG00000067560;ENSG00000067900;ENSG00000072062;ENSG00000104365;ENSG00000134318;ENSG00000142627;ENSG00000154229
GO:0032720	negative regulation of tumor necrosis factor production	BP	5	59	0.0036012332041749	0.0107551823464102	ENSG00000012504;ENSG00000017427;ENSG00000081181;ENSG00000084207;ENSG00000131759
GO:0034113	heterotypic cell-cell adhesion	BP	5	59	0.0036012332041749	0.0107551823464102	ENSG00000081237;ENSG00000115232;ENSG00000138448;ENSG00000150093;ENSG00000182866
GO:1902554	serine/threonine protein kinase complex	CC	6	88	0.00354518704143669	0.0137597572045762	ENSG00000104365;ENSG00000106799;ENSG00000123374;ENSG00000134058;ENSG00000145386;ENSG00000170312
GO:0002031	G protein-coupled receptor internalization	BP	3	18	0.00351565612594994	0.010508738102448	ENSG00000135312;ENSG00000149295;ENSG00000151577
GO:0002544	chronic inflammatory response	BP	3	18	0.00351565612594994	0.010508738102448	ENSG00000101444;ENSG00000163220;ENSG00000271503
GO:0006586	indolalkylamine metabolic process	BP	3	18	0.00351565612594994	0.010508738102448	ENSG00000105607;ENSG00000129167;ENSG00000171097
GO:0021756	striatum development	BP	3	18	0.00351565612594994	0.010508738102448	ENSG00000077092;ENSG00000149295;ENSG00000165704
GO:0033145	positive regulation of intracellular steroid hormone receptor signaling pathway	BP	3	18	0.00351565612594994	0.010508738102448	ENSG00000011485;ENSG00000143799;ENSG00000169083
GO:0035313	wound healing, spreading of epidermal cells	BP	3	18	0.00351565612594994	0.010508738102448	ENSG00000151694;ENSG00000198793;ENSG00000262406
GO:0046653	tetrahydrofolate metabolic process	BP	3	18	0.00351565612594994	0.010508738102448	ENSG00000100714;ENSG00000159131;ENSG00000228716
GO:0060252	positive regulation of glial cell proliferation	BP	3	18	0.00351565612594994	0.010508738102448	ENSG00000146648;ENSG00000186298;ENSG00000198793
GO:0060965	negative regulation of gene silencing by miRNA	BP	3	18	0.00351565612594994	0.010508738102448	ENSG00000091831;ENSG00000132170;ENSG00000168610
GO:0061050	regulation of cell growth involved in cardiac muscle cell development	BP	3	18	0.00351565612594994	0.010508738102448	ENSG00000017427;ENSG00000186951;ENSG00000198793
GO:2000258	negative regulation of protein activation cascade	BP	3	18	0.00351565612594994	0.010508738102448	ENSG00000057593;ENSG00000126218;ENSG00000164344
GO:2000641	regulation of early endosome to late endosome transport	BP	3	18	0.00351565612594994	0.010508738102448	ENSG00000100030;ENSG00000169032;ENSG00000197122
GO:2000811	negative regulation of anoikis	BP	3	18	0.00351565612594994	0.010508738102448	ENSG00000150093;ENSG00000171552;ENSG00000197122
GO:2001170	negative regulation of ATP biosynthetic process	BP	3	18	0.00351565612594994	0.010508738102448	ENSG00000143799;ENSG00000168610;ENSG00000186951
GO:0032774	RNA biosynthetic process	BP	86	3775	0.00351298827891529	0.010508738102448	ENSG00000011485;ENSG00000012504;ENSG00000017427;ENSG00000025434;ENSG00000049860;ENSG00000065675;ENSG00000066468;ENSG00000067560;ENSG00000069764;ENSG00000077092;ENSG00000082175;ENSG00000091831;ENSG00000092969;ENSG00000096968;ENSG00000097007;ENSG00000100030;ENSG00000101336;ENSG00000101966;ENSG00000104365;ENSG00000105976;ENSG00000106799;ENSG00000107643;ENSG00000109339;ENSG00000109471;ENSG00000109971…
GO:0032589	neuron projection membrane	CC	5	61	0.00347267138897127	0.0135630750474916	ENSG00000115386;ENSG00000116329;ENSG00000128271;ENSG00000163485;ENSG00000196689
GO:0032526	response to retinoic acid	BP	7	112	0.00346377011025468	0.0104216410672812	ENSG00000066468;ENSG00000124253;ENSG00000131759;ENSG00000132170;ENSG00000138207;ENSG00000172819;ENSG00000186350
GO:2000278	regulation of DNA biosynthetic process	BP	7	112	0.00346377011025468	0.0104216410672812	ENSG00000065675;ENSG00000080824;ENSG00000100030;ENSG00000112715;ENSG00000132170;ENSG00000138685;ENSG00000197122
GO:0014046	dopamine secretion	BP	4	36	0.00342559269951573	0.0103158076385066	ENSG00000102468;ENSG00000135312;ENSG00000149295;ENSG00000151577
GO:0014059	regulation of dopamine secretion	BP	4	36	0.00342559269951573	0.0103158076385066	ENSG00000102468;ENSG00000135312;ENSG00000149295;ENSG00000151577
GO:0051385	response to mineralocorticoid	BP	4	36	0.00342559269951573	0.0103158076385066	ENSG00000069535;ENSG00000135312;ENSG00000143799;ENSG00000197122
GO:0005501	retinoid binding	MF	4	37	0.00340179244792608	0.017382154660078	ENSG00000131759;ENSG00000138207;ENSG00000164687;ENSG00000186350
[truncated: 2,673 more rows]
